# Supplementary material for: Single-cell sequencing reveals transcriptional dynamics regulated by ERα in mouse ovaries
Source: PLoS One. 2024 Nov 21;19(11):e0313867. doi: 10.1371/journal.pone.0313867 (PMC11581351; doi:10.1371/journal.pone.0313867)
Supplement: S1 Table — (XLSX) [file pone.0313867.s005.xlsx]

## Sheet: Sheet1
Primers used in this study.
Target	Forward sequence	Reverse sequence
Hsd17b7	ACACCGTACAACGGAGCAGA	TCTGAACGGTGGTCCTGACA
Star	GTCTTCCTGCCTTGCCAGAG	GCTGGGGACAAGAGCATACTG
Plin4	GCTGCTCCAACCTTCTGAAC	CAGTCCACCCTGGACCATTC
Abcb1b	CTCTTGAAGCCGTAAGAGGCT	AACTCCATCACCACCTCACG
Ltbp1	GGGCAAACAAGGCCTTTCAA	GGGATTTCCCATGGGGGTTT
Scarb1	AAAGGGCTCCCAGGATAAGGA	GAGAGAGTCCTCAAGAAGCGG
Akr1c18	AAGCCAGGGAATGAGCTTTTG	CCAGCCCTGCATCCTTACAC
Ptgfr	ATAATGTGCGTCTCCTGCGT	CTGATTCCACGTTGCCATGC
Rhox8	AGAACACTTCCAGGTCATGGG	CAGAAGAGACGACTGGGTGAC
Greb1	GCGAGAGCTCCCATAAAGCA	AGGTGCCAGGATCAAAGAGC
Lhcgr	TAGCCACTGCTGTGCTTTCA	TCGTAATCCCAGCCACTGAG
Cyp19a1	AACAGAACCTGAGCCTCCCAA	TTAGAACGTAACCCAGCGGT
Inhba	CGTGGAGTTGGAGCTTTGTG	CCCCTTCCCGAGTGTAGAGT
Igfbp7	GCGAGCAAGGTCCTTCCATA	GTTCTGTCCGCTGAACTCCA
Igf1	GTTCCCCCAGCTGTTTCCTG	ATTCCATTGCGCAGGCTCTA
ERE	ACCGCAAACTGTATCAGTGG	CCAGCTGCCACAATTAGAAAC
