# Supplementary material for: Single-cell sequencing reveals transcriptional dynamics regulated by ERα in mouse ovaries
Source: PLoS One. 2024 Nov 21;19(11):e0313867. doi: 10.1371/journal.pone.0313867 (PMC11581351; doi:10.1371/journal.pone.0313867)
Supplement: S2 Table — (XLSX) [file pone.0313867.s006.xlsx]

## Sheet: cluster 3
	p_val	avg_log2FC
Angpt4	1.0539e-70	-1.59298
Ptgis	1.74583e-56	-1.44338
Igfbp5	6.39652e-32	-1.78531
Tagln	1.16829e-31	-1.32686
Ucp2	1.86097e-29	-0.988124
Aldh1a1	3.28445e-28	-1.23366
Rbbp7	1.4168e-27	-1.01536
Acta2	2.45985e-27	-1.2092
Lum	2.81202e-27	1.42417
Acsbg1	2.67715e-24	-1.06616
Ano1	5.00958e-24	-0.982674
Adam23	1.18178e-23	-0.692103
Fosb	1.44096e-22	0.932783
Myl6	1.6114e-22	-0.709149
mt-Co3	2.29612e-21	-0.445902
Zyx	4.68482e-21	-0.598361
Prkar2b	5.94904e-21	-1.08501
Gm47283	1.73733e-20	-0.713092
Mmp23	5.72795e-20	-0.464376
Creld2	6.32659e-20	-0.556542
Col4a4	8.30017e-20	-0.855931
Itm2a	3.04238e-19	1.36107
C3	2.88348e-18	-0.693025
Cp	3.2694e-18	-0.722981
Amhr2	7.69217e-18	-0.647049
Gstm2	8.8678e-18	-0.925331
Tgm2	1.11424e-17	-0.733549
Ltbp2	1.46917e-17	-0.77217
mt-Atp6	1.78949e-17	-0.314409
Manf	2.90892e-17	-0.862795
Cldn11	3.92224e-17	-0.695716
Mfap5	1.0986e-16	-0.800046
Sparc	1.31755e-16	-0.69252
Dcn	2.19485e-16	0.964922
Lgals1	2.77706e-16	-0.817734
Lbp	2.82575e-16	-0.579992
Smdt1	4.10206e-16	-0.36606
Pfn1	5.19391e-16	-0.663519
Atp6v0b	6.06648e-16	-0.349295
Mylk	8.21545e-16	-0.851916
Arhgap1	9.61184e-16	-0.488043
Ccn2	2.01317e-15	-0.92403
Uqcrq	2.19298e-15	-0.654861
Egr1	2.26372e-15	0.590459
Ldhb	2.37121e-15	-0.718077
Gpx1	1.18425e-14	-0.710998
Tpt1	1.18608e-14	0.274023
Itih5	1.2478e-14	0.658599
Cav1	1.3024e-14	-0.666099
Nxn	1.31426e-14	-0.528667
Serpinh1	1.51745e-14	-0.551339
Col4a5	1.73484e-14	-0.414105
Pdia4	3.97368e-14	-0.515682
Igfbp7	4.72664e-14	0.504592
Sparcl1	5.06207e-14	0.579201
mt-Cytb	5.46684e-14	-0.294422
mt-Co2	5.64977e-14	-0.319324
Hsd11b2	6.25214e-14	-1.46832
S100a6	7.28523e-14	-1.15941
Lmcd1	7.73266e-14	-0.590753
Vasp	8.10317e-14	-0.530225
Trf	1.78921e-13	-0.841733
Lpar1	1.80533e-13	-0.400966
Pgam1	2.60572e-13	-0.643093
mt-Co1	2.69786e-13	-0.266086
Dnajb11	3.53772e-13	-0.308427
Ppp1r14b	3.72188e-13	-0.328984
Nhp2	3.92354e-13	-0.317688
Penk	5.91013e-13	-0.98848
Flna	9.92299e-13	-0.565281
Pdlim7	1.34104e-12	-0.39946
Mfge8	1.44972e-12	-0.464122
Dpep1	1.51346e-12	-0.555743
Sfrp1	1.80907e-12	-1.10342
Higd1a	2.3691e-12	-0.389995
Calr	2.44029e-12	-0.527666
Myh9	3.02447e-12	-0.611711
Pgk1	3.75116e-12	-0.532318
Slco3a1	4.12168e-12	-0.426044
Crispld2	4.47607e-12	-0.564896
Gps1	5.3336e-12	-0.325708
Igf1	5.64256e-12	-0.886099
Jun	6.89412e-12	0.523115
Nop10	7.18125e-12	-0.319276
Clu	9.61746e-12	-0.775858
Timp1	1.04821e-11	-0.93069
Inf2	1.26296e-11	-0.368226
Rps4x	1.27978e-11	0.333483
Col6a4	1.4487e-11	0.914703
Mgp	1.62031e-11	0.601701
Gstp1	1.78384e-11	-0.354059
Daam2	1.96604e-11	-0.527391
Mxra7	2.80767e-11	-0.367057
Rpl35	3.15172e-11	-0.508956
Ppia	3.24267e-11	-0.459923
Pdlim1	3.29967e-11	-0.537007
Ndufb2	3.51985e-11	-0.342728
Olfml3	5.88677e-11	-0.58063
Actr3	6.07876e-11	-0.484066
Mfap2	6.82241e-11	-0.335548
mt-Nd4	7.29941e-11	-0.27135
Gapdh	7.57326e-11	-0.459332
Cacybp	7.63019e-11	-0.304924
Rplp0	8.41751e-11	-0.482841
Fkbp10	9.16203e-11	-0.493481
Abracl	1.08065e-10	-0.469305
Hyou1	1.23786e-10	-0.40816
Cxcl12	1.55363e-10	0.920407
Ces2g	1.8412e-10	0.715407
Mtch2	1.84741e-10	-0.314624
Bax	1.93917e-10	-0.372577
Ckb	2.30711e-10	-0.357802
Myh11	2.39887e-10	-0.640591
Plod1	2.57466e-10	-0.300425
Pdpn	2.76066e-10	-0.596474
Tmem14c	2.91978e-10	-0.476898
Cd34	3.12044e-10	-0.499704
Cope	3.22933e-10	-0.279695
Rps27	3.47518e-10	0.34888
Abhd2	4.17279e-10	-0.39885
Tns1	5.43626e-10	-0.594169
Cox5a	5.49581e-10	-0.411183
Hspb1	5.56585e-10	-0.395589
Jund	5.68548e-10	0.413512
Slc25a39	5.84625e-10	-0.432671
Tmem176b	5.99529e-10	0.514919
Rpn1	7.5585e-10	-0.474269
Surf4	7.9687e-10	-0.39942
H3f3b	9.58035e-10	0.334477
Rab5if	9.76975e-10	-0.314391
Rps5	9.92519e-10	0.324057
Copz1	1.0443e-09	-0.456273
Actb	1.07042e-09	-0.351085
Pdia6	1.12182e-09	-0.427195
Cyp1b1	1.44428e-09	-0.584361
Nme1	1.73363e-09	-0.314708
Htra1	1.73731e-09	-0.445703
Soat1	1.88459e-09	-0.510365
mt-Nd1	2.15014e-09	-0.265829
Ndufa1	2.25408e-09	-0.262446
Slc6a6	2.33431e-09	-0.39087
Myl9	2.7267e-09	-0.715547
Hibadh	3.62875e-09	-0.283114
Msi2	3.63808e-09	-0.344663
Tmsb4x	3.89258e-09	-0.444713
Sptssa	4.26372e-09	-0.366826
Abca8a	4.27396e-09	0.728046
Carhsp1	4.5638e-09	-0.384925
Cebpb	4.59286e-09	0.658932
Ddx5	5.3654e-09	0.417015
Prelid1	6.07276e-09	-0.308442
Dtymk	6.07568e-09	-0.269329
Slc7a5	6.10673e-09	-0.296928
Prss35	6.29492e-09	-0.564253
Slc48a1	7.45044e-09	-0.344484
Ssr2	7.49555e-09	-0.407043
Selenos	7.75084e-09	-0.331628
Dmpk	9.11676e-09	-0.344688
Il11ra1	9.43925e-09	-0.33552
Actn1	9.63595e-09	-0.494981
Mdh1	9.95815e-09	-0.406035
Actr1b	1.064e-08	-0.377749
Ubald2	1.09937e-08	-0.369176
Psma5	1.11399e-08	-0.390814
Calm3	1.1718e-08	-0.367058
Aldoa	1.17404e-08	-0.446698
Zfp36	1.2034e-08	0.51247
Inha	1.21805e-08	-0.643083
Pdia3	1.25753e-08	-0.446216
Ralb	1.35968e-08	-0.291276
Anxa2	1.38581e-08	-0.436271
Tsc22d1	1.46469e-08	0.500201
Hmox1	1.90517e-08	-0.736248
Fam162a	2.10383e-08	-0.358979
Htatsf1	2.17536e-08	-0.41179
Lrrc59	2.3103e-08	-0.408532
Snrpd3	2.35889e-08	-0.381311
Atp5j2	2.3676e-08	-0.442034
Lox	2.38423e-08	-0.558487
Rpl27a	2.43274e-08	0.262152
Ndufa7	2.50366e-08	-0.372784
Me1	2.60806e-08	-0.433086
Fblim1	2.65786e-08	-0.398216
Sec61b	2.88761e-08	-0.290496
Greb1	2.93544e-08	-0.551863
Hspa5	2.98196e-08	-0.279089
Ubl5	3.00438e-08	-0.402205
Ppdpf	3.19233e-08	-0.269689
mt-Atp8	3.24463e-08	-0.323177
Rpl9	3.4797e-08	0.27137
Cycs	3.51245e-08	-0.311001
Hspb8	3.59746e-08	-0.406186
Stip1	3.87754e-08	-0.458554
Prkaca	4.09687e-08	-0.325608
Serf2	4.52589e-08	-0.378153
Calm1	5.18275e-08	-0.497227
Gpc3	5.3422e-08	0.756676
mt-Nd3	6.05968e-08	-0.301396
Ostc	6.543e-08	-0.359878
Ssr4	7.34818e-08	-0.271529
Tnip1	7.9935e-08	-0.30515
Tmem258	8.06296e-08	-0.323913
M6pr	8.36216e-08	-0.279176
Dact3	8.84878e-08	-0.381771
Dbi	8.87306e-08	-0.383104
Gstm1	9.09542e-08	-0.592957
Csrp1	9.24573e-08	-0.473842
Rsu1	9.69209e-08	-0.29151
Eif4a2	9.78037e-08	0.395792
Anapc5	9.7833e-08	-0.358264
Stt3a	1.07366e-07	-0.368091
Socs2	1.08712e-07	-0.347408
Ifitm2	1.1228e-07	-0.440157
Cox6b1	1.16591e-07	-0.40892
Tpm2	1.2471e-07	-0.569541
Junb	1.24955e-07	0.390908
Hsp90b1	1.25191e-07	-0.438106
Cfh	1.26809e-07	0.39955
Sept9	1.366e-07	-0.31345
Fkbp4	1.47212e-07	-0.283112
Anxa1	1.49461e-07	-0.489654
Dab2	1.5544e-07	-0.271144
Ndufa4	1.99518e-07	-0.397577
Swi5	2.02844e-07	-0.371271
Drap1	2.05655e-07	-0.309267
Tpm4	2.08557e-07	-0.444128
Serp1	2.09255e-07	-0.291894
Rhoc	2.1024e-07	-0.312797
Cops6	2.36552e-07	-0.283986
Colgalt1	2.56155e-07	-0.280407
Ost4	2.5905e-07	-0.425275
Agpat3	2.66035e-07	-0.310458
Atp5h	2.7765e-07	-0.413912
Chd9	3.03211e-07	-0.503456
Heg1	3.0649e-07	-0.438163
Serinc1	3.07151e-07	-0.283871
Reep5	3.1688e-07	-0.292478
Ap2m1	3.33558e-07	-0.353893
Rpl5	3.35288e-07	0.267023
Papola	3.41106e-07	-0.256834
Tomm22	3.68789e-07	-0.366719
Myof	4.20182e-07	-0.304611
Dag1	4.20417e-07	-0.426577
Kif1c	4.74594e-07	-0.32798
Myl12a	4.81754e-07	-0.387304
Ndufb8	5.05619e-07	-0.336051
Dusp6	5.13714e-07	-0.269254
Ywhab	5.28041e-07	-0.503417
Rps24	5.41086e-07	0.262812
Mtch1	5.46867e-07	-0.365124
P4hb	6.2999e-07	-0.387789
Rps6	6.36823e-07	0.35922
Aldh2	6.61858e-07	-0.412906
Dnajc3	6.81694e-07	-0.33206
Matn2	6.8971e-07	0.61631
Rpl18a	7.03287e-07	0.370651
Riok3	7.14766e-07	-0.29791
Rnase4	7.46399e-07	-0.421948
Id3	7.64634e-07	0.486288
Slc1a5	7.73398e-07	-0.405542
Dstn	7.84719e-07	-0.354931
Kdelr2	7.95177e-07	-0.325666
Spon1	8.11088e-07	-0.423314
Atp5b	9.423e-07	-0.420407
Map4	1.00163e-06	-0.281815
Hspg2	1.02266e-06	-0.377533
Slc16a2	1.02461e-06	0.541884
Cct3	1.05962e-06	-0.277978
Prdx1	1.07597e-06	-0.341295
Tomm6	1.10575e-06	-0.308343
Cnn3	1.23201e-06	-0.448927
Tpi1	1.26849e-06	-0.275611
Pdap1	1.27349e-06	-0.253644
Rpl35a	1.29196e-06	0.256588
Ppib	1.49618e-06	-0.302568
Slc39a7	1.53694e-06	-0.372829
Iscu	1.53712e-06	-0.431894
Tfg	1.77018e-06	-0.25187
Ilk	1.81263e-06	-0.328457
Eif4b	1.83741e-06	0.451626
Ppp1r10	1.87698e-06	0.740123
Dap	1.933e-06	-0.348328
Atp5o	2.14598e-06	-0.311704
Gas5	2.48861e-06	0.377975
Fos	2.57177e-06	0.429892
Actn4	2.63316e-06	-0.284444
Eif4ebp1	3.01823e-06	-0.264874
Cyb5a	3.06485e-06	-0.418517
Rbp1	3.12001e-06	-0.345613
Esyt1	3.18062e-06	-0.29831
Khdrbs3	3.4189e-06	-0.288714
Hnrnpa3	3.45874e-06	-0.349323
Nucks1	3.5502e-06	-0.272534
Sfpq	4.15667e-06	-0.36445
Atp5g1	4.24039e-06	-0.381475
Mxd4	4.42558e-06	-0.284552
Psmc1	4.74992e-06	-0.253385
Mlf2	4.95838e-06	-0.292334
Txndc5	5.07553e-06	-0.250934
Ezr	5.09887e-06	-0.447438
Sfxn1	5.10388e-06	-0.308456
Cotl1	5.14858e-06	-0.289377
Clk1	5.23318e-06	0.468376
Napa	5.59731e-06	-0.276298
Rhbdf1	5.94215e-06	-0.337641
Tmem123	5.99338e-06	-0.281464
Arf5	6.58655e-06	-0.270738
F11r	6.94454e-06	-0.260575
Dynlrb1	7.25024e-06	-0.384884
Cox4i1	7.40686e-06	-0.306725
Serinc3	7.41007e-06	-0.414564
Isyna1	7.59323e-06	-0.252934
Sdf4	7.92275e-06	-0.259702
Slc29a1	7.94361e-06	-0.385221
Tcf4	8.3011e-06	0.453524
Pkm	8.65184e-06	-0.421913
Cald1	8.76883e-06	-0.330053
Klhdc2	9.7258e-06	-0.2711
Nedd4	1.00517e-05	0.269769
Psmd8	1.02623e-05	-0.257451
Atp6ap1	1.0928e-05	-0.314388
H6pd	1.1008e-05	-0.346725
Spcs2	1.13361e-05	-0.267589
Col1a2	1.15048e-05	-0.487553
Mif	1.20427e-05	-0.330281
Pdha1	1.54093e-05	-0.345278
Pabpc1	1.73622e-05	0.266281
Nudt4	1.89687e-05	-0.267127
Col3a1	1.91035e-05	-0.680386
Rbbp4	1.97066e-05	-0.368607
Col4a2	2.01688e-05	-0.367031
Pmepa1	2.24104e-05	-0.256399
Canx	2.26229e-05	-0.338922
Amotl1	2.52976e-05	-0.347402
Akr1cl	2.94632e-05	0.569035
Kcnk2	3.00115e-05	0.598557
Rnh1	4.74519e-05	-0.271518
Mcfd2	5.08537e-05	-0.331707
Kars	5.13008e-05	-0.256069
Hsd17b11	5.14331e-05	-0.312462
Maged2	5.24525e-05	-0.260244
Rab7	5.30822e-05	-0.338093
Cyp2d22	5.51825e-05	0.768225
Gorasp2	5.94227e-05	-0.264662
Rab1b	5.95748e-05	-0.289026
Cd81	6.05664e-05	-0.286702
Hmgn1	6.3416e-05	-0.27235
Nucb1	6.52021e-05	-0.307966
Ap4e1	6.73996e-05	-0.729359
Chmp2b	7.39273e-05	-0.253149
Eif4g3	7.56598e-05	-0.316201
Oaf	8.14103e-05	-0.309479
2310022B05Rik	8.23408e-05	-0.33504
Tmed10	8.5349e-05	-0.251257
Serpine2	8.9042e-05	-0.348195
Arpc3	8.94192e-05	-0.271946
Sox4	9.07091e-05	0.458858
Ptprd	0.000110664	0.433178
Cavin3	0.000112417	-0.294616
Nme2	0.000114761	-0.29867
Npr1	0.00012302	-0.44091
Fstl1	0.000127662	-0.515667
2410006H16Rik	0.000129943	0.40972
Psma3	0.000135918	-0.265453
Bicc1	0.000137357	0.47147
Tnfsf9	0.000151308	0.661215
Fermt2	0.0001557	-0.271136
Rhob	0.000181636	0.401507
Stt3b	0.00018749	-0.281905
Rsrp1	0.000199787	-0.290033
Pnrc1	0.000214004	0.342151
Klf9	0.000248582	0.403657
Ar	0.00026477	0.599433
Srp68	0.000279692	-0.32666
Col5a1	0.000281039	-0.310935
Irf1	0.000287151	0.384203
Slc39a1	0.000362818	-0.263024
Hspa1a	0.000396291	0.680889
Eprs	0.000403714	-0.261077
Vim	0.000433866	0.302815
Cpe	0.000448539	-0.26659
Pim3	0.000497281	0.466252
Npc2	0.00052086	-0.269426
Mdk	0.000525272	0.390524
Egr2	0.0005713	0.611027
Amotl2	0.000605772	-0.2938
Col1a1	0.000615808	-0.900643
Srsf2	0.000619936	-0.255792
Cox6a1	0.000728407	-0.273398
Sec31a	0.000729301	-0.312214
Ybx1	0.000732414	-0.269497
Ppp1r15a	0.000758325	0.371598
Col4a1	0.000766507	-0.280893
Ahnak	0.000864362	0.510244
Snu13	0.000875251	0.424057
Tenm4	0.000951786	0.568938
Clic4	0.000955766	-0.34065
Apoe	0.000971493	0.472053
Antxr1	0.00100661	0.439519
Ckap4	0.00102535	-0.272046
Wsb1	0.00103414	0.452429
Plxdc2	0.00106248	0.342822
Pdgfra	0.0014752	-0.378016
Marcksl1	0.00148749	0.34815
Ccnl1	0.00153041	0.253983
Pebp1	0.0015317	-0.263527
Mknk2	0.00160602	-0.261857
H2-K1	0.0016167	-0.327299
Fgl2	0.00169419	0.338133
Akr1a1	0.00203147	-0.278767
Rbm39	0.00214425	0.281275
Cox7a2l	0.00215114	0.300345
Mmp2	0.00277851	-0.331457
Atp1b2	0.00304119	0.410394
Hspa1b	0.0031215	0.632383
Rab20	0.0031279	0.578441
Tmsb10	0.00318375	-0.295138
Bag3	0.00366436	0.347331
Smoc2	0.00371188	-0.290093
Col6a3	0.00399845	0.325693
Sqstm1	0.00416927	0.323115
Zeb2	0.00426064	0.522064
Gpx3	0.00430637	-0.394853
Tnfaip3	0.00608864	-0.286189
Olfr1033	0.00631795	-0.342184
Pten	0.00634937	-0.252712
Arrdc3	0.00733349	0.664286
Icam1	0.00776575	0.349537
Dennd5a	0.0079303	0.342417
Ifrd1	0.00819122	0.336691
Dlc1	0.00842229	0.411011
Thbs1	0.00954643	0.35645
Pim1	0.0100488	0.325299
Fosl2	0.0106729	0.442058
Arid1a	0.011194	0.422576
Dnajb1	0.0114823	0.406522
Socs3	0.0118249	0.26701
Bambi	0.0132685	0.479984
Fdx1	0.0132827	-0.275144
Loxl1	0.013558	-0.276018
Snhg1	0.0143735	0.332329
Zfas1	0.0162869	0.271141
Tiparp	0.0165141	0.453627
Hexim1	0.0166528	0.341765
Malat1	0.0166632	-0.490542
Nop58	0.0175501	0.477562
Id1	0.0184023	0.523664
Fbln1	0.0191325	0.390823
Bgn	0.0204321	-0.344272
Gfpt2	0.0206472	0.534407
Cxcl14	0.023031	0.494711
Col5a2	0.0231291	-0.476418
Sgce	0.0235648	0.39414
Egflam	0.0267657	0.308008
Topors	0.0316547	0.37846
Klf6	0.0335706	0.314671
Osr2	0.0344276	0.441286
Gja1	0.0346682	0.45598
Ier5	0.0348799	0.370412
Dkk3	0.0348865	0.375346
Sav1	0.0356579	0.290665
Vmp1	0.0357722	0.437227
Sdcbp	0.0404199	0.290724
Litaf	0.0424054	0.371781
Phf23	0.0426203	0.307693
Prrc2c	0.042895	0.320625
Efemp1	0.043391	0.426444
Maff	0.0447721	0.353002
Elmsan1	0.0465278	0.464589
Dnajb9	0.0472781	0.255409
Btg2	0.0489278	0.292258
Mmp11	0.052618	0.300479
Nfe2l2	0.0552809	0.450256
Cxcl10	0.0576539	0.474132
Sik1	0.0636504	0.35378
Sfr1	0.0653356	0.319514
Rsrc2	0.084302	0.408901
Adgrl2	0.0893256	0.325009
Rybp	0.0895167	0.343443
Fscn1	0.0905804	0.345084
Nr1d1	0.0906677	0.43787
Spty2d1	0.0930974	0.411245
Lrrc17	0.102097	0.258908
Fn1	0.107423	-0.340991
Pnp	0.107705	0.432451
Wnt4	0.108372	0.500416
Nasp	0.112068	0.328502
Cped1	0.112353	0.281648
Cxxc1	0.12417	0.458332
Zranb1	0.12522	0.34471
Csnk1d	0.130498	0.332525
Phlda1	0.141788	0.292844
Srsf11	0.143606	0.260409
Coq10b	0.148811	0.250935
Kdm6b	0.151269	0.333292
Rpl28	0.153346	0.319996
Nop53	0.1615	0.348139
Fzd1	0.168754	0.334782
Luc7l2	0.170154	0.325727
Bhlhe40	0.201978	0.355705
Col15a1	0.2216	-0.360846
Tob2	0.248329	0.328675
Tgif1	0.250727	0.259046
Dact1	0.254912	0.336303
Mt1	0.256966	0.296034
Klf2	0.27973	0.250072
Rps10	0.281117	0.281847
Gsk3a	0.281634	0.377316
Pkd2	0.295361	0.267807
Hnrnpd	0.308687	0.297536
Ythdf1	0.336649	0.265563
Gna13	0.340093	0.40213
Yy1	0.388968	0.307283
Adamts2	0.414903	0.273852
Gatm	0.429626	0.308696
Cul3	0.48482	0.250548
Adamts1	0.491308	0.346544
Arpc1a	0.497904	0.303557
Hes1	0.559526	0.271044
Gata6	0.559636	0.282763
Arih1	0.592871	0.25318
Gadd45a	0.640289	0.303036
Anxa7	0.645676	0.252519
Rbm17	0.666012	0.2729
Tgfbr2	0.680619	0.382893
Chtop	0.683118	0.259729
Plk2	0.725944	0.261089
Pum1	0.729868	0.257942
Bptf	0.829003	0.252163
Errfi1	0.833586	0.313239
Rhou	0.927123	0.252503
Purb	0.963617	0.281748
Lamc1	0.990273	0.253041
Tsc22d3	0.990571	0.297793
Timm22	0.993649	0.44496

## Sheet: cluster 4
	p_val	avg_log2FC
Col4a3	1.0731e-57	-1.51976
Cp	2.50733e-47	-1.55273
Myh11	8.03544e-35	-1.51227
Col4a4	3.96214e-33	-1.84304
Ptgis	2.5001e-32	-1.73753
Ucp2	2.93712e-30	-1.7588
Sparc	1.18168e-28	-1.10356
Lbp	1.59266e-26	-0.668829
Rbbp7	9.31387e-25	-1.2974
Ace	9.79539e-25	-1.72674
Cyp1b1	3.8815e-24	-1.45057
Acsbg1	1.96873e-23	-1.40914
Enpep	8.19082e-23	1.99096
Col4a5	1.46224e-22	-0.919772
Gstm1	2.1062e-22	-1.03602
Itgbl1	6.29351e-22	-0.681415
Mmd2	6.90139e-22	-1.30843
Gstm2	1.11341e-19	-1.17917
Acta2	2.54309e-19	-1.58236
Rpl27a	2.72913e-19	0.620336
Tagln	3.67939e-19	-1.8041
Ccn2	7.16678e-19	-1.92417
Lpar1	5.33835e-18	-1.01133
Vit	9.56558e-18	-0.604848
Chn1	1.06728e-16	-0.472738
Entpd1	1.25837e-16	-0.588088
Lamc3	1.44498e-16	-1.2283
Bgn	2.73264e-16	-1.35396
Sfrp1	3.68008e-16	-1.16884
Pdlim3	4.38255e-16	-0.751286
Rpl23a	4.74741e-16	0.540095
Hspg2	5.37035e-16	-1.02086
Penk	7.75062e-16	-1.1131
Pdgfra	1.07012e-15	-1.0252
Fbln7	1.6359e-15	-0.860755
Bst2	1.6901e-15	1.11007
Pla1a	3.26254e-15	-1.01704
Dpep1	1.31293e-14	-1.16348
Rps27a	1.76579e-14	0.493289
Cx3cl1	3.06372e-14	-0.612137
Csrp1	3.95056e-14	-0.894789
Slc1a5	5.13719e-14	-0.836453
Akr1cl	1.32744e-13	1.36203
C1qtnf3	1.87968e-13	-0.790285
Adamts5	2.05009e-13	-0.869599
Mme	2.38649e-13	-0.829971
Smim41	4.05431e-13	-1.05924
Kif21b	4.52553e-13	-0.916424
Rps13	1.18278e-12	0.433928
Inhba	1.2231e-12	-0.547658
G0s2	1.29256e-12	-0.490472
Myl9	1.31928e-12	-0.988034
Tmem100	1.37871e-12	1.4258
Psap	1.5851e-12	-0.700199
Sorbs1	3.15677e-12	-0.405946
Smoc2	3.81085e-12	1.23464
Slc38a5	4.0444e-12	-1.00743
Aldh2	4.43662e-12	-0.79992
Aoc3	5.50709e-12	-0.556147
Olfml3	7.50112e-12	-0.754933
Casq2	7.92506e-12	-0.824353
Hmox1	1.10272e-11	-1.1998
Kcnd3	1.12233e-11	-0.818401
Myl6	1.39872e-11	-0.690924
Tcf21	1.43167e-11	-0.882405
Sytl2	1.90691e-11	-0.601357
Col4a1	2.11746e-11	-0.81013
Aldh1a1	2.63125e-11	-1.06979
Gpc3	2.85391e-11	0.911399
Cotl1	3.8492e-11	-0.881175
Loxl1	4.16445e-11	-0.802798
Spats2l	4.22715e-11	1.3764
Tmsb4x	4.35896e-11	-0.666068
Cd34	4.66611e-11	-0.957767
Art3	4.98665e-11	-0.472273
Lgi2	8.27584e-11	1.20386
Rps15a	8.33011e-11	0.465458
B2m	9.34101e-11	-0.648686
Ms4a4d	9.42464e-11	-0.698819
Rpl6	9.59423e-11	0.402354
Tmem204	1.5483e-10	-0.769964
Rps20	1.60909e-10	0.402486
Mgp	1.99369e-10	-0.987285
H2-D1	2.16492e-10	-0.928313
Calr	2.46729e-10	-0.514822
Tgfbr2	2.64096e-10	1.05602
Lgals1	3.59945e-10	-0.815776
Mrap	4.08177e-10	-0.579785
Pam	4.26516e-10	-0.824278
Itgb1	4.40495e-10	-0.538724
Rps5	4.84519e-10	0.472169
Tcf23	5.03376e-10	-0.465933
Eef1b2	5.77098e-10	0.412905
Trf	6.66619e-10	-0.396424
Vcam1	6.79708e-10	-1.26471
Wt1	7.61424e-10	-1.01478
Rtn4rl1	8.53533e-10	-0.696486
Rpl35a	8.71498e-10	0.424704
Cyp27a1	9.50886e-10	-0.658916
Rps7	9.80785e-10	0.392507
Col4a2	1.18217e-09	-0.749104
Fbln5	1.22625e-09	-0.797732
Slc29a1	1.70557e-09	-0.683299
Arhgdib	2.46121e-09	-0.475539
Rpl10a	2.93765e-09	0.471199
Hdc	3.40626e-09	-0.57324
Ltbp2	4.66352e-09	-0.746798
Id2	5.0454e-09	-1.11002
Lox	5.16737e-09	-0.382517
Rpl5	5.359e-09	0.381267
Serinc3	5.99031e-09	-0.645034
Insig1	7.53725e-09	-0.46514
Arl4d	7.72095e-09	-0.495316
Sparcl1	7.73367e-09	-0.834473
Rpl9	9.57671e-09	0.351002
Mylk	9.93293e-09	-0.950446
Rps4x	1.14118e-08	0.38951
Cd81	1.21374e-08	-0.543196
Pdia3	1.28527e-08	-0.587353
Pde4b	1.31645e-08	-0.667736
Tpt1	1.33883e-08	0.269103
Gstt1	1.34454e-08	-0.653676
Rps24	1.59062e-08	0.336042
AU020206	1.67297e-08	0.868551
Cd200	1.68694e-08	-0.670501
Ltbp4	2.03465e-08	-0.683414
Arc	2.07069e-08	-0.963506
Hoxd10	2.1464e-08	-0.652688
Rpl12	2.14675e-08	0.384866
Sdc3	2.23151e-08	-0.690182
Itm2b	2.50677e-08	-0.418897
Eln	2.77208e-08	-1.12779
Igfbp5	2.89413e-08	-0.838221
Rps8	3.06523e-08	0.334437
Creld2	3.15883e-08	-0.572168
Cpq	3.49103e-08	-0.550903
Rps11	4.10727e-08	0.393872
Mpi	4.19146e-08	-0.407188
Chd9	4.21309e-08	-1.17009
Timp3	4.57129e-08	-1.00304
Ddt	4.69742e-08	-0.369247
Il15ra	4.70104e-08	-0.396852
Mxra7	4.77439e-08	-0.650373
Fnbp1	5.32165e-08	-0.351201
Rack1	5.35918e-08	0.350538
Ifi27	5.92538e-08	-0.558727
Tpm2	6.3402e-08	-0.56745
Mfge8	6.36494e-08	-0.76497
Prdx5	6.75783e-08	-0.491281
Carmil1	7.10895e-08	-0.295792
P4hb	7.16276e-08	-0.669585
Rpl3	7.18314e-08	0.43767
Kazn	7.25294e-08	-0.712047
Cygb	8.07133e-08	-0.624553
Plagl1	9.08994e-08	0.863931
Lamb2	1.05545e-07	-0.351744
S1pr3	1.08842e-07	-0.495201
Manf	1.10057e-07	-0.709665
Arhgap1	1.12691e-07	-0.538676
Calm2	1.14493e-07	-0.559015
Plekha3	1.18919e-07	-0.557349
Efemp1	1.34568e-07	-0.429427
Serping1	1.40372e-07	-0.597565
Lsp1	1.53515e-07	-0.393419
Mgarp	1.69795e-07	-0.415277
Rps6	1.74431e-07	0.430734
Eef1a1	1.80906e-07	0.254807
Lum	1.88361e-07	0.94512
Adgrl2	2.01804e-07	0.733429
Lrp1	2.1045e-07	-0.780418
Rpl23	2.25525e-07	0.265181
Flna	2.32132e-07	-0.619751
Bok	2.36504e-07	-0.481165
Tecr	2.43855e-07	-0.493557
Pgrmc1	2.91603e-07	-0.616775
Atp1a2	3.29609e-07	-0.544801
Klhdc8b	3.33139e-07	-0.359657
Tnfaip6	3.60843e-07	-0.724305
Rps21	3.69115e-07	0.362693
Htra3	3.86654e-07	-0.709202
Lgals9	4.15131e-07	-0.57406
Rpl18a	4.18385e-07	0.463643
Atp6v0e	4.50798e-07	-0.623597
Rpl39	4.73932e-07	0.301064
mt-Co3	4.98322e-07	-0.345216
H6pd	5.10357e-07	-0.570545
Dynll1	5.13473e-07	-0.46923
Ddit4	5.81392e-07	-0.452876
Gfpt2	7.86745e-07	-0.372442
St3gal5	8.04902e-07	-0.459738
Pygm	8.19884e-07	-0.490941
Pnp	8.41824e-07	-0.722168
Ckb	8.79262e-07	-0.663702
Inpp5a	9.15568e-07	-0.421655
Nedd4	9.52267e-07	0.443345
Crispld2	1.05218e-06	-0.648912
Tsc22d1	1.09068e-06	0.730321
Rpl22	1.10783e-06	0.392493
Lysmd2	1.1437e-06	-0.409551
Zfas1	1.15134e-06	0.561708
Prdx1	1.1946e-06	-0.434256
Mmp23	1.21762e-06	-0.384124
Rps12	1.33272e-06	0.299671
Ccn4	1.34459e-06	-0.575309
Fkbp14	1.36302e-06	-0.330912
Thbs4	1.3709e-06	1.12717
Fblim1	1.37522e-06	-0.475836
Rap1a	1.40175e-06	-0.626225
Rbpms	1.49859e-06	-0.45053
Lama1	1.63695e-06	-0.474294
Itga1	1.6994e-06	-0.498958
Serpinh1	1.76578e-06	-0.45941
Wfdc1	1.814e-06	-0.603874
Plpp1	1.82998e-06	-0.649479
Smdt1	2.14175e-06	-0.552641
Igfbp6	2.22083e-06	-0.563479
Col3a1	2.3233e-06	0.544833
Tmem50b	2.44046e-06	-0.387249
Dag1	2.49045e-06	-0.491046
Rpl7	2.68851e-06	0.264048
Fth1	2.70673e-06	-0.422182
Hsp90b1	2.83957e-06	-0.532794
Hmgcs2	2.94444e-06	-0.532841
Rps25	3.29002e-06	0.293127
Tshz1	3.30025e-06	-0.425266
Calu	3.70888e-06	-0.395399
Eif4b	3.82816e-06	0.507117
Ldhb	3.8632e-06	-0.598948
Rpl37a	3.88859e-06	0.325695
Hspa5	4.05023e-06	-0.304204
H2-K1	4.05827e-06	-0.681981
Irs2	4.11469e-06	-0.757086
Actn4	4.14119e-06	-0.650424
Srebf2	4.14615e-06	-0.505557
Nap1l1	4.44716e-06	0.438339
Greb1	4.57893e-06	0.533579
Ptma	4.66188e-06	0.299793
Stc1	4.71759e-06	1.28662
Rpl13	5.27416e-06	0.262328
Eef1g	5.93909e-06	0.371054
Arhgap42	6.1391e-06	0.742203
Adamts9	6.2058e-06	-0.275283
Fxyd6	6.26688e-06	-0.506746
Ctso	6.38799e-06	-0.252469
Nexn	6.40306e-06	-0.399869
Rps16	6.45292e-06	0.257072
Col1a1	6.57884e-06	-0.458134
Sorcs2	7.23039e-06	-0.459918
Pabpc1	7.34281e-06	0.328183
Rpl11	7.99096e-06	0.312152
Trib2	8.38077e-06	-0.445372
2410006H16Rik	8.43883e-06	0.516482
C1s1	8.53718e-06	-0.547645
Cltb	9.23477e-06	-0.341028
Itm2a	9.31629e-06	0.944313
Asb4	1.01115e-05	1.32243
Angpt2	1.10276e-05	0.674291
Zbtb46	1.17486e-05	-0.283034
Rras	1.18026e-05	-0.475396
Hnrnpab	1.21599e-05	0.420908
Rps17	1.24552e-05	0.303068
Rarres2	1.33963e-05	-0.25314
Cd164	1.43919e-05	-0.463828
Rps28	1.52818e-05	0.33926
Nono	1.55199e-05	0.460709
Thy1	1.68986e-05	1.01503
Msrb3	1.72956e-05	-0.486231
Mtch1	1.74285e-05	-0.402268
Kdelr2	1.80316e-05	-0.479254
Rhbdf1	1.80497e-05	-0.581532
Tnfsf12	1.81259e-05	-0.364317
Uqcrh	1.87452e-05	0.414738
Scamp2	1.8874e-05	-0.328268
Col6a3	1.89011e-05	0.68912
Rpl4	1.893e-05	0.287208
Cox7c	1.99539e-05	0.34139
Pltp	2.09745e-05	-0.465926
Ncl	2.16833e-05	0.40252
Fkbp7	2.21756e-05	-0.445035
Hspa2	2.22422e-05	-0.466465
Plac8	2.25261e-05	0.554857
Gucy1a1	2.25406e-05	0.467212
Cavin3	2.32663e-05	-0.482505
Rpl30	2.52478e-05	0.277905
Rps23	2.56337e-05	0.288441
Col6a2	2.68968e-05	0.522288
Rpl36a	2.72656e-05	0.306475
Boc	2.91969e-05	-0.311857
Alpl	3.48915e-05	-0.479049
Serpine1	3.91047e-05	-0.849598
Abracl	3.94824e-05	-0.406669
Rbp1	4.00857e-05	-0.465104
Akr1b3	4.12075e-05	-0.457447
Emilin1	4.1417e-05	-0.317955
Selenos	4.28187e-05	-0.422705
Pbxip1	4.39629e-05	-0.298093
Tcim	4.43799e-05	0.781964
Samd4b	4.64801e-05	-0.458869
Cd68	4.71148e-05	-0.372651
Hnrnpa1	4.82549e-05	0.376365
Myl12a	4.89057e-05	-0.34936
Hacd2	4.94144e-05	-0.449231
Pkdcc	5.28508e-05	-0.393002
Cnpy3	5.56209e-05	-0.315462
Tax1bp1	5.64635e-05	-0.416837
Ccpg1	6.94152e-05	-0.297148
Tomm7	7.39615e-05	0.389273
Fstl1	7.75881e-05	-0.574375
Gadd45b	8.10284e-05	-0.431746
Spry1	8.19346e-05	-0.465345
Tmtc1	8.83859e-05	-0.516029
Rybp	9.13372e-05	0.557697
Mest	9.60987e-05	0.859867
S100a6	0.00010274	-0.609786
B3gnt2	0.000105324	-0.48912
Atp6v0c	0.000112755	-0.37804
Asah1	0.000113675	-0.38488
Pttg1ip	0.000114414	-0.435781
Col6a4	0.000118119	0.595943
Npm1	0.000119516	0.359218
Hacd1	0.000122373	-0.38869
Prelp	0.000136272	-0.590107
Pfn1	0.000138949	-0.451208
Sat1	0.000143727	-0.332205
Akr1c14	0.000150553	0.982037
Hspe1	0.000150599	0.377171
Fut8	0.000157239	-0.330176
Rbms1	0.000158717	-0.401112
Mfap4	0.000159293	-0.593745
S100a16	0.000169794	-0.270999
Tcn2	0.000173541	-0.494791
Tmem14c	0.000174011	-0.480637
Cst3	0.000179295	-0.337269
Dad1	0.000180861	-0.379796
Srpr	0.000186248	-0.377177
Per2	0.000186468	-0.277806
Col15a1	0.000186496	-0.607578
Gm2a	0.000186756	-0.547355
Ndufa1	0.000193163	-0.356286
Mrfap1	0.000203786	0.399795
Spcs1	0.000206058	-0.373509
Anxa3	0.000206901	0.49494
Ak3	0.000207636	-0.299812
Eif3e	0.000208386	0.41955
Ldha	0.000209405	-0.389428
Tbcb	0.000210251	-0.334784
Cped1	0.000218254	0.482008
Atp6ap1	0.000218477	-0.45459
Actr3b	0.000218484	0.637285
Vasp	0.000218568	-0.357547
Dap	0.000219764	-0.363122
Ednra	0.000229078	-0.29773
Mmp2	0.00023412	-0.459833
Rgs2	0.000250373	-0.606858
Rpl24	0.000252029	0.256904
Pcbp1	0.0002543	0.266839
Tmed2	0.000264008	-0.395509
1810037I17Rik	0.000271072	-0.466639
Sod3	0.000274671	-0.476444
Icosl	0.000283993	-0.438434
Fam129b	0.000284426	-0.408701
Wbp1	0.000300023	-0.279583
Eif4ebp2	0.000300407	0.527432
Prr5	0.0003034	-0.380701
Arcn1	0.000321655	-0.307418
Txnip	0.000322247	-0.463639
Higd1a	0.000327257	-0.38618
D630033O11Rik	0.000350763	0.420178
Rps2	0.000352088	0.251682
Nfkbia	0.000356193	-0.325996
Ywhab	0.000358985	-0.317191
Ppp2r2a	0.000368077	0.486988
Crk	0.000376932	-0.474215
Ecscr	0.000393929	-0.323182
Aff3	0.000400233	-0.395563
Polr1d	0.000403793	0.379369
Hadh	0.000419935	0.447549
Tns1	0.00042679	-0.458594
Tulp2	0.000431742	-0.287733
Akirin1	0.000446092	-0.325022
Thra	0.000448265	0.352214
Klf6	0.000449573	0.576104
Gpx3	0.000455852	-0.46149
Nudt4	0.000469112	-0.541334
Rerg	0.000471674	-0.359251
Hadha	0.000479704	0.443223
Htra1	0.000489101	-0.69987
Abat	0.000494718	-0.349155
Nucb1	0.000505846	-0.38217
Actn1	0.000508243	-0.355657
Phldb2	0.000517009	0.566422
Ralb	0.000519114	-0.364662
Myo10	0.000520453	-0.281831
Tmem184b	0.000525297	-0.272253
Dact3	0.000535291	-0.369583
Cxxc1	0.000536105	0.498156
Alg1	0.000579352	-0.273527
Saraf	0.000599445	-0.454685
Tmem263	0.000602278	-0.284218
Rpl14	0.00060821	0.48735
Mcam	0.000610071	-0.304169
Serp1	0.000632196	-0.323589
Npr1	0.000660249	-0.288775
Unc93b1	0.000665413	-0.382575
Etv5	0.000665917	-0.298116
Prnp	0.000674744	-0.389882
Dkc1	0.0006983	0.421576
Tspan9	0.000702505	-0.391032
Prdx3	0.000703667	0.423121
Slc35b1	0.000711744	-0.271843
Ndfip1	0.000717991	-0.410124
Vegfa	0.000724168	0.511007
Cox6c	0.000747839	0.279234
Igsf8	0.000750086	-0.292174
Ran	0.000772221	0.357176
Pim3	0.000797305	0.6814
Tgfbi	0.000798536	-0.500367
Atp5g2	0.000816822	0.304905
Psmc1	0.000819861	-0.350962
Clec14a	0.000823848	0.433225
Mfap2	0.000824323	-0.440161
Grb14	0.000836631	0.568123
Myh9	0.000857746	-0.414992
Selenok	0.000872375	-0.282455
Gria3	0.000896686	-0.253629
Srsf2	0.000902939	-0.341002
Slc16a2	0.000904508	0.444999
Smad3	0.000922297	-0.262659
Gpx1	0.00094008	-0.349835
Rpn1	0.00094772	-0.329974
Ndufb9	0.000949613	-0.383911
Zbtb20	0.00096472	-0.435221
Nf2	0.000980278	-0.402801
Set	0.00100881	0.345793
Hibadh	0.0010229	-0.26719
Gpbp1	0.00102793	0.435625
Fbl	0.00104721	0.444557
Synpo	0.00106774	-0.279704
Ap2m1	0.00109003	-0.346755
Mxra8	0.00109098	-0.357244
Slc39a1	0.00110744	-0.41779
Tmx1	0.00112534	-0.415118
Gstp1	0.00115017	-0.278911
Kdelr3	0.00115655	-0.263008
Fzd1	0.00117156	-0.32128
Rplp1	0.00117259	0.32119
Drap1	0.00123848	-0.330438
Cnn2	0.00130027	-0.399048
Plpp3	0.001303	-0.771548
Icam1	0.00134154	-0.460464
Adss	0.00135157	0.47068
Dusp6	0.00135784	-0.391099
Mras	0.00143239	-0.33472
Pmp22	0.00144286	-0.327017
Atp6v0b	0.00146205	-0.297705
Bicc1	0.00146668	0.451543
Hs6st2	0.00149066	0.568244
Idh2	0.0015049	0.360808
Clu	0.00153073	-0.669013
Oaf	0.001536	-0.370185
Nxn	0.00156017	-0.272961
Skp1a	0.00159904	-0.327916
Tmem45a	0.00168822	-0.306506
Fmnl2	0.00169762	-0.337818
Rcn2	0.00171622	-0.350954
Lama4	0.00178205	0.514721
Ptpn11	0.00182297	-0.340213
Gpr153	0.00183739	-0.483836
Gpx8	0.00184471	-0.383388
Leprot	0.00184647	-0.3426
Cyth3	0.00186731	-0.325198
Hax1	0.00188604	0.42116
Snrpf	0.00193857	0.393388
Aplp2	0.00196087	-0.328562
Ssr2	0.00197055	-0.322163
Gja1	0.00198794	0.673579
Psme2	0.00200087	-0.299883
Vegfd	0.00203369	0.425256
Clmp	0.00210326	-0.464531
Lhfpl2	0.00215717	-0.350734
Gsn	0.00217464	-0.353711
Spon1	0.00221911	0.339852
Gng12	0.00228816	-0.419874
Rpl28	0.00229154	0.566621
Mydgf	0.00229322	-0.3123
Dnajc3	0.00229878	-0.30866
Gem	0.00233252	-0.39788
Glul	0.00233933	-0.332038
Slc6a6	0.00236993	-0.371373
Csnk1g2	0.00240447	-0.37738
Man2a1	0.00242334	-0.360787
Rrn3	0.00244485	-0.299447
Btg2	0.00249977	-0.555053
Ppp1r2	0.00254082	0.485499
Tuba1a	0.00254649	-0.465558
Heg1	0.0025932	-0.360903
Htatsf1	0.00261557	-0.342236
Mprip	0.00261636	-0.296842
Gxylt2	0.00261691	-0.26715
Id3	0.00265595	-0.341654
Tob1	0.00277135	-0.292128
Tenm4	0.0027861	0.564017
Pald1	0.00283683	-0.322241
Gnai2	0.00286513	-0.308042
Fgl2	0.00287084	-0.367209
Arhgap23	0.00290553	-0.296754
Serinc1	0.00291188	-0.300957
Peak1	0.00294924	-0.31352
Plod1	0.00300101	-0.343175
Yipf4	0.00303092	-0.37729
Serbp1	0.00310083	0.392148
Ptger4	0.00310389	-0.610691
Fkbp9	0.003144	-0.401337
Aprt	0.0031667	0.415451
Dbi	0.00320544	-0.315368
Clca3a1	0.00321057	0.437222
Rps9	0.00329866	0.261474
Gas5	0.00330658	0.30603
Rad21	0.00335258	-0.367713
Serpinb6a	0.00339646	0.35873
Med15	0.00339707	-0.260722
Ppib	0.00345666	-0.334505
Hsd11b2	0.00348386	-0.342474
Osr2	0.00349696	-0.375835
Atp6v1d	0.00353655	-0.271284
Plekha2	0.00353813	-0.315551
Srrm2	0.00358564	0.344393
Isg15	0.00359505	-0.302235
Tmsb10	0.00362188	0.270886
Ddit4l	0.0036254	0.437303
Gls	0.00368734	0.431252
Golga2	0.00368859	-0.276592
Bet1l	0.00372017	-0.250892
Dkk3	0.00375193	0.47177
Surf4	0.00375801	-0.384915
Wasf1	0.00388	0.369761
Cd47	0.00390137	-0.311862
Heyl	0.00393433	-0.677734
Atp1b2	0.00394919	-0.456223
Gtf2ird1	0.00395539	0.319377
Gpam	0.00397846	0.326624
Lama2	0.004052	-0.278752
Snrpe	0.00405795	0.318563
Elk4	0.00413506	-0.25689
Pdcd6ip	0.00417283	-0.25733
Yy1	0.00421937	0.376121
Smarca2	0.0042608	0.361901
Islr	0.0044022	-0.299336
Rpl19	0.00445655	0.262865
Pdia4	0.00456542	-0.358018
Bzw1	0.0045898	0.321919
Tram1	0.00463369	-0.423793
Ccdc8	0.00466687	0.370755
Impdh2	0.00474306	0.427697
Fibp	0.00476261	-0.25109
Kdm5b	0.00483657	-0.318656
Stard8	0.00487058	-0.469508
Dync1i2	0.00497506	-0.263561
Eif2s3x	0.00504269	0.410174
Ppp2ca	0.00504903	0.340898
Atf7ip	0.00507975	0.303623
Vstm4	0.00511796	-0.26728
Ly6e	0.0052431	-0.384217
Arpc1b	0.00524971	-0.382325
Uaca	0.00525325	-0.26211
Frat2	0.00532664	0.504995
Cnih1	0.00534331	-0.264481
Cycs	0.00540735	-0.352135
Atp5h	0.00541739	-0.264806
Rhob	0.00548335	0.436225
Rassf5	0.0054946	0.586789
Myc	0.00554442	-0.299756
Xrn2	0.00583071	0.443561
Asph	0.00586893	-0.400669
Xbp1	0.0060859	-0.31938
Mapk9	0.00609457	-0.275255
Ostc	0.00622344	-0.256645
Rnf19b	0.00625291	-0.455383
Dnajb11	0.00625404	-0.309789
Rer1	0.00625538	-0.377325
Olfr1033	0.00629713	-0.521597
Tceal9	0.00635255	0.2525
Calm1	0.00651572	-0.377424
Antxr1	0.00654635	0.461612
Tnfrsf1a	0.00670971	-0.285941
Snhg1	0.00687479	0.289218
Hnrnpd	0.00695153	0.427423
Larp4	0.00703856	-0.417561
Ttyh3	0.00704313	0.39387
Tnfaip3	0.0070549	-0.605142
Higd2a	0.00712964	0.351755
Atp2b4	0.00735732	-0.454534
Abhd2	0.00743026	-0.318824
Rhoc	0.0076181	-0.26214
Itih5	0.00784516	0.322085
Kdm7a	0.00786789	0.322875
Tgm2	0.00790664	-0.324712
Atp5b	0.00805337	0.343497
Ddx3x	0.00814839	-0.314523
P3h3	0.00818036	-0.372701
Grn	0.00825693	-0.313319
Arf6	0.00826412	0.399936
1500009L16Rik	0.00842445	-0.273742
Serpinb6b	0.00855259	0.479047
Lsm6	0.00857537	-0.301698
Rnaset2a	0.00883101	-0.293895
Spop	0.00888116	-0.428146
Atp1b3	0.00896789	-0.252578
Col5a2	0.00903	0.420995
5430416N02Rik	0.00916866	0.347014
Phb2	0.00922627	0.27591
Ifitm2	0.00938813	-0.462231
Tmbim6	0.00947129	-0.278389
Sod2	0.00948897	-0.40661
Sec61b	0.00956183	-0.344945
Kars	0.00957294	0.35811
Tmem43	0.0101014	-0.322872
Rbm27	0.0101326	0.50974
Tmem123	0.0102408	-0.277835
Trp53inp1	0.0103023	-0.318041
Snx5	0.0104747	0.285198
Selenot	0.0104974	-0.262218
Fads1	0.0109273	-0.258431
Fos	0.0110461	0.321609
Top2b	0.0110893	0.365844
Rpn2	0.0114116	-0.316439
Dynlt3	0.0114567	-0.275956
Il6	0.0115129	-0.386337
Tmem11	0.0115208	0.33768
Ndst1	0.0116015	-0.276569
Hint1	0.0119611	0.274616
Tspan14	0.0120033	0.330564
Polr1c	0.0121201	0.258898
Cebpd	0.0121467	-0.342862
Oaz2	0.0121784	-0.473554
Cyp11a1	0.0121797	0.38132
Anxa7	0.0121838	-0.260583
Chd2	0.0122533	0.289172
Oxa1l	0.0122554	0.332182
Rnaset2b	0.0122744	-0.318046
Arl1	0.0123741	-0.284591
Gpx7	0.0125134	-0.27579
Plscr3	0.0126966	0.32067
Rbmx	0.012704	0.422433
Tcaf1	0.0127421	0.38167
Cryab	0.0129802	0.495916
Gas6	0.0130773	0.598546
Kif5b	0.0131906	-0.298961
Sgpl1	0.0131977	-0.365428
Tiprl	0.0132063	0.3631
Gm11808	0.0134389	0.258361
Mbd1	0.0134763	0.437621
Esyt2	0.0136241	-0.336801
Epb41l4aos	0.0136463	0.322912
Ifitm1	0.0136927	0.337105
Rbm39	0.0137034	0.288779
Fn1	0.0140553	0.532777
Sertad1	0.0140886	-0.307016
Snu13	0.0142623	0.314607
Ar	0.0143348	0.452632
Leprotl1	0.0143435	-0.378318
Trub1	0.0144851	0.294142
Mapk8	0.0145323	0.341856
Mycn	0.0146125	0.503259
Rnf7	0.0146434	-0.25983
Syngr2	0.0147401	-0.305909
P3h2	0.014938	0.292282
Stk3	0.0149389	-0.285972
Suclg2	0.0149969	0.372975
Nemf	0.0155202	-0.961894
Sec24d	0.0155227	-0.278622
Ctsl	0.0156722	-0.253179
Chd3	0.0161814	0.33819
R3hdm2	0.0164487	0.272112
Armcx2	0.0165214	-0.345214
Rchy1	0.01703	-0.256405
Commd8	0.017095	0.250061
Pdgfrb	0.0172384	0.481859
Inha	0.0177523	-0.291778
Acot1	0.0178455	-0.301233
F11r	0.0178956	0.391701
Tbc1d16	0.0179061	0.37574
Syap1	0.0179187	-0.27165
Rps14	0.0180336	0.322633
Phf23	0.018105	0.43749
Creg1	0.0181051	-0.284651
Gpr108	0.0182441	-0.398211
Maged2	0.018296	-0.332931
Cd302	0.0186954	-0.273333
Fut11	0.0189617	-0.27338
Arl6ip1	0.0193636	-0.340556
Pbx1	0.0196677	0.357803
Pkig	0.0199365	-0.302886
Glg1	0.0199788	-0.270036
Iigp1	0.0199879	-0.395703
Serinc5	0.0201348	0.331681
Pkd2	0.0202138	0.425796
Smarca5	0.0206251	0.343449
Adk	0.0209343	0.34292
Abcc5	0.0209472	0.343966
Rnd3	0.021256	-0.27407
Tmed3	0.0214569	-0.265131
Ndufa12	0.0217828	0.289695
Abcc9	0.0219757	0.369367
Tmem230	0.0221041	-0.26583
Spata13	0.0222565	-0.438418
Ckap4	0.0222946	-0.265548
Ces2g	0.0225275	0.339737
Trmt112	0.0225838	0.357714
G3bp1	0.0229183	0.293048
Cpne1	0.0234391	0.280515
Mxd4	0.0235328	-0.291304
Mamdc2	0.0235788	0.263222
P3h1	0.0238366	-0.26276
Ppp4c	0.0243595	0.302161
9530068E07Rik	0.0245654	-0.500652
Usp3	0.0250538	0.351203
Prdx6	0.0253246	0.370108
Prrc2c	0.0257634	0.402798
H1fx	0.0258827	0.318361
Stat1	0.026014	0.272679
Ewsr1	0.0263134	0.373417
Sumo2	0.0263568	0.303412
Luc7l	0.0270763	0.299188
Spats2	0.0273714	0.384508
Spry4	0.0274761	-0.262986
Asnsd1	0.0275199	0.413731
Os9	0.0281403	-0.432871
Got1	0.0284548	0.493666
Zfp622	0.0285877	0.30167
Egfr	0.0293804	0.394372
Exoc4	0.0294074	0.29903
Lsm14a	0.0294847	0.347452
Scap	0.0297941	0.353919
Art4	0.0299466	-0.254198
Sgpp1	0.0300587	-0.257906
Tra2b	0.030108	0.271055
Spata2	0.0303037	0.339801
Ltbp3	0.0305515	-0.264806
Fosl2	0.0305825	0.40601
Sbno2	0.030607	-0.291379
Tpm1	0.0307288	0.285334
Pdpn	0.0310741	-0.338543
Ube2q1	0.0313121	0.327335
Dcn	0.0321821	-0.378821
Ftl1	0.0328045	-0.257983
Fbn2	0.0336587	0.323525
Mesd	0.0347244	-0.293608
Yap1	0.0348894	0.319784
Anapc5	0.0351067	-0.314691
Cnppd1	0.0351229	0.332988
Dtx4	0.0352327	0.440775
Ndn	0.0353236	-0.468613
Ube3a	0.0356743	0.330648
Prkar1a	0.0357277	-0.260806
Fkbp3	0.0357376	0.293774
Lage3	0.0358478	0.302225
Nfix	0.036059	0.260202
Macf1	0.0371632	-0.445049
Pabpc4	0.0372795	0.354431
Lyar	0.0373979	0.334283
Mndal	0.0374628	0.294485
Brk1	0.0379145	-0.257342
Egr1	0.0381435	0.268293
Shmt2	0.0385043	0.388153
Enah	0.0386341	0.358704
Trio	0.038773	0.349663
Gata4	0.0407912	0.378982
Nectin2	0.0410703	0.403409
Usp48	0.0413041	0.256312
Scarb1	0.0414731	0.309353
Slc38a2	0.0418843	-0.26055
Ube2j1	0.0423613	0.347227
Srp72	0.0432814	0.284382
Has1	0.0433187	0.847683
Ddx21	0.0437399	0.408163
Ahnak	0.0443631	0.347907
Fndc3b	0.0445328	-0.339471
Sec61a1	0.0449707	-0.354852
Jun	0.045395	0.274428
Chsy1	0.0460681	0.320248
Matn2	0.0467114	-0.25427
2900097C17Rik	0.0469889	0.333126
Arih1	0.0475751	0.344186
Igf1	0.0476439	-0.257889
Eif3k	0.0483081	0.319843
Gbp6	0.0492393	-0.289602
Mknk2	0.049552	-0.354666
Eif4e	0.0507016	0.381972
Itgav	0.0507421	-0.358448
Dcakd	0.0507659	0.302645
Sephs1	0.0510982	0.321242
Gm42418	0.0515566	0.541929
Capza2	0.0522453	0.337322
Ptms	0.0533018	-0.26663
Adprh	0.0543948	-0.260658
Blmh	0.0544921	0.264607
Rasa1	0.0545721	0.26746
H1f0	0.0548012	0.374375
Ifrd1	0.0550173	0.398509
Lrpap1	0.0561791	-0.285003
Dlc1	0.057489	0.361377
Fkbp4	0.0575914	-0.293995
Ghitm	0.0576601	0.279735
Poldip3	0.0579713	0.310141
Kdm2a	0.0581522	0.278592
Copb1	0.0584723	0.29352
Ppm1a	0.0589745	-0.284896
Reep5	0.0596534	-0.261518
Srsf1	0.0607433	0.250657
Spock2	0.0620756	0.299066
Tapbp	0.0625257	-0.271738
Chmp2b	0.0625736	-0.332486
Colgalt1	0.0643089	-0.258725
Rplp2	0.0652102	0.260184
Aldh18a1	0.0652556	-0.303747
Steap4	0.0659161	0.695348
Rps3	0.066261	0.286627
Pcsk5	0.0670729	0.316504
Nrep	0.0691819	-0.341583
Khsrp	0.0696812	0.339905
Zc3h7b	0.0700315	0.276918
Serf1	0.0721465	0.257246
Atp2a2	0.073919	-0.263139
Ttc28	0.07417	-0.307633
Ube4b	0.075053	0.294634
Noc4l	0.075522	0.281019
Ptk2	0.076833	-0.341098
Zkscan17	0.077851	0.279524
Tm9sf2	0.078267	-0.328138
Stard3nl	0.0798353	-0.26032
Wtap	0.0801544	0.254202
Lipg	0.0804074	0.411602
Psmd9	0.0805183	-0.280708
Rnps1	0.0807503	0.256517
Tab2	0.0810488	0.263888
Nop53	0.0811058	0.330958
Hectd1	0.0811511	0.318714
Rock1	0.0817036	0.395016
Tbpl1	0.0820369	-0.295705
Nsun2	0.0826318	0.320506
2024-03-06	0.0830506	0.259602
Arhgap24	0.0835416	0.406295
Psmc3	0.0855065	-0.269791
Suclg1	0.0860791	0.314389
Ets2	0.086436	0.329093
Ola1	0.0864409	0.257456
Sppl3	0.0874002	0.323931
Smyd2	0.0882158	0.340052
Prss35	0.0891523	0.398101
Rsrp1	0.0894298	-0.288425
Mt2	0.0899923	-0.361559
Rpl8	0.0903188	0.288885
Samhd1	0.0912586	0.296488
C1ra	0.0912918	-0.252422
Ano6	0.0913346	0.252149
Tcf12	0.0913424	0.258023
Dctn6	0.0929008	-0.285008
Xist	0.0943373	0.307654
Nr4a3	0.0966757	-0.291666
Sox9	0.0969738	0.312149
Spred2	0.0982218	0.260298
Mtmr2	0.0985167	0.282504
Tril	0.0989515	0.32937
Topors	0.0991059	0.323225
Arid1b	0.0997596	-0.273865
Rcc2	0.10109	0.268969
Snw1	0.10142	0.317184
Akap8	0.101442	0.300341
Srsf9	0.103147	0.321708
Fosb	0.103358	0.335247
Hspa1a	0.104003	0.320542
Wac	0.105808	0.255125
Wsb1	0.106947	-0.26151
Tcf4	0.110138	0.258437
Akt1	0.110179	0.305822
Hspa9	0.112511	0.319049
Cavin2	0.114251	0.278709
Arhgap29	0.114534	0.318036
Dnajc8	0.115214	-0.309893
Arfgef1	0.116274	-0.250837
Gna13	0.119354	0.396664
Zfp326	0.121447	0.320127
Washc3	0.123661	0.281698
Tpp2	0.124065	0.269048
Tgfbr3	0.128284	-0.32361
Angptl4	0.129616	-0.267394
Irf9	0.130248	0.268839
Prpf38b	0.130277	0.305408
Eif2a	0.13402	0.267137
Klf11	0.135859	0.284427
Ptges3	0.138669	0.284068
Vcan	0.13973	-0.268782
Ppp1cb	0.14196	0.284948
Nop56	0.14287	0.266363
Tgif2	0.143009	0.287494
Col11a1	0.144061	0.259855
Dpy19l1	0.145175	0.251665
Adm	0.14714	-0.408521
Ssr1	0.148829	-0.262507
Luc7l3	0.1491	0.29224
Socs1	0.149772	-0.428168
Prdx4	0.149861	-0.276974
Tardbp	0.150127	0.326998
Parp1	0.150412	0.377702
Nudc	0.153599	0.272552
Zranb1	0.155133	0.266915
Ldb1	0.155898	0.290591
Cxcl1	0.15994	-0.260997
Rpl29	0.163491	0.346074
Zdhhc5	0.169901	-0.314305
Cdc73	0.171293	0.269332
Anp32a	0.174174	0.259914
Rere	0.174204	0.299609
Hnrnpm	0.175215	0.255518
Fhl2	0.189927	-0.250032
Slc22a5	0.192049	-0.259606
Pros1	0.192255	0.265143
Hhip	0.198859	0.391393
Tacc2	0.201869	0.278211
Gbp2	0.20235	-0.259544
Igsf10	0.20971	0.321897
Xpo1	0.210756	0.259653
Rnf144a	0.212873	0.363321
Rps15	0.214751	0.320167
Rrad	0.216508	0.299623
Sema4c	0.218487	0.303028
Chd1	0.219647	0.263279
Tomm70a	0.227257	0.282343
Mast4	0.229104	0.293079
Birc3	0.232935	0.393543
Spty2d1	0.235916	0.275283
Hccs	0.240059	0.311118
Klf2	0.252605	0.446344
Cebpb	0.252837	0.279556
Mapk6	0.25352	0.302099
Kdm3a	0.256597	0.259943
Ncald	0.257751	0.263394
Nnat	0.258153	0.590761
Nfkb1	0.259243	0.34062
Mical2	0.269762	0.271335
Sri	0.278468	0.292801
Irgm1	0.289758	0.286941
Zfp36	0.298959	0.255622
Bach1	0.30092	0.351181
Acat1	0.301509	-0.332853
Prkacb	0.307159	0.263402
Ptprd	0.314267	0.338852
Ogdh	0.314422	-0.267786
Hspa1b	0.318069	0.771733
Ipo9	0.318532	0.261018
Ggnbp2	0.340627	0.321433
Klf10	0.348107	0.357442
Sf3a3	0.352672	0.250853
Rpl18	0.37003	0.327449
Spry2	0.371323	0.253235
Rps19	0.374842	0.271491
Tmed5	0.399373	0.267923
Sde2	0.406142	0.257414
Nr4a2	0.4408	-0.289657
Ccnd2	0.448848	-0.274995
Cxcl12	0.45185	0.38518
Fdx1	0.462143	0.368313
Gbp3	0.474504	-0.269042
Errfi1	0.478949	0.389331
Rdh10	0.495034	0.253934
Vmp1	0.506904	0.264377
Tgif1	0.513614	0.28887
Plk2	0.522913	0.276409
Tnip1	0.550543	0.252752
Itpkc	0.557985	-0.312642
Dlgap1	0.566543	-0.397784
Idh1	0.583511	0.251509
Grb2	0.595876	0.259261
Noct	0.625007	0.260007
Pum2	0.63273	0.253176
Dnajb1	0.64437	0.273217
Cited2	0.701007	0.267371
Metrnl	0.74904	-0.288924
Arxes2	0.873329	0.294884
