# Supplementary material for: Single-cell sequencing reveals transcriptional dynamics regulated by ERα in mouse ovaries
Source: PLoS One. 2024 Nov 21;19(11):e0313867. doi: 10.1371/journal.pone.0313867 (PMC11581351; doi:10.1371/journal.pone.0313867)
Supplement: S3 Table — (XLSX) [file pone.0313867.s007.xlsx]

## Sheet: Atretic
	p_val	avg_log2FC	pct.1	pct.2	p_val_adj
Spon1	5.98926e-210	-1.18582	0.118	0.558	1.2953e-205
mt-Co2	1.92466e-176	-0.418239	1	1	4.16247e-172
Htra3	4.27323e-165	-1.06261	0.159	0.546	9.24171e-161
mt-Co3	3.37376e-161	-0.502475	0.996	0.997	7.29642e-157
Nrn1	2.53543e-136	1.0037	0.535	0.138	5.48338e-132
mt-Cytb	7.04257e-131	-0.402683	1	0.999	1.5231e-126
Kcnk1	2.16006e-125	-0.83755	0.159	0.491	4.67156e-121
Mt2	1.79904e-123	-1.73557	0.367	0.679	3.89078e-119
Hsd11b2	7.54445e-123	-1.36196	0.284	0.622	1.63164e-118
Nrep	1.00215e-120	1.08362	0.66	0.346	2.16734e-116
Tenm4	2.35828e-113	0.785516	0.929	0.789	5.10026e-109
Mt1	6.69864e-112	-1.23697	0.833	0.935	1.44871e-107
mt-Nd3	2.42533e-110	-0.500757	0.987	0.993	5.24527e-106
mt-Atp6	1.9657e-106	-0.311878	1	0.999	4.25123e-102
mt-Nd1	1.2216e-98	-0.406692	1	0.999	2.64196e-94
Perp	1.67732e-98	-0.685155	0.225	0.532	3.62753e-94
Sox4	3.28162e-97	0.835421	0.933	0.838	7.09716e-93
Cited2	6.29343e-95	0.908956	0.94	0.835	1.36108e-90
Crispld2	7.41366e-91	-0.757446	0.702	0.867	1.60335e-86
Asb4	7.99394e-89	-1.12141	0.23	0.514	1.72885e-84
1110032F04Rik	1.27673e-88	0.997059	0.338	0.065	2.76119e-84
Tacc1	8.87246e-88	-0.773538	0.307	0.591	1.91885e-83
Junb	3.38516e-87	-1.07541	0.679	0.865	7.32109e-83
Hes1	9.32557e-84	-0.975766	0.262	0.544	2.01684e-79
Nap1l5	3.585e-81	1.25262	0.661	0.41	7.75328e-77
Rps21	1.54447e-80	-0.382782	0.986	0.987	3.34024e-76
Slc26a7	7.91814e-80	0.878208	0.475	0.196	1.71246e-75
Rps26	1.10683e-79	-0.527365	0.966	0.98	2.39375e-75
Gpx3	2.19462e-79	-1.25272	0.43	0.682	4.74631e-75
Nfkbia	5.74437e-79	-0.978282	0.654	0.823	1.24234e-74
Robo1	6.07816e-77	0.728809	0.426	0.158	1.31452e-72
Nr5a2	7.0872e-77	0.779506	0.885	0.776	1.53275e-72
Hsd3b1	1.05778e-76	1.13492	0.62	0.354	2.28767e-72
Akr1c14	7.58781e-76	0.770151	0.87	0.745	1.64102e-71
Ddx5	1.37403e-73	0.431486	0.978	0.96	2.97161e-69
Masp1	9.38795e-73	0.76825	0.375	0.12	2.03033e-68
Cnn3	3.94576e-70	0.589158	0.912	0.834	8.53349e-66
Soat1	7.93521e-70	0.697863	0.774	0.613	1.71615e-65
Serpinb1a	1.5415e-69	0.836362	0.58	0.344	3.3338e-65
Gstm2	1.79241e-69	-1.17153	0.664	0.828	3.87645e-65
Gm47283	2.61173e-69	-0.590461	0.344	0.598	5.64839e-65
Tgif1	3.22374e-69	0.633931	0.908	0.818	6.97198e-65
Rpl35	6.69568e-69	-0.617335	0.794	0.874	1.44808e-64
Got1	1.33349e-68	-0.66675	0.499	0.711	2.88394e-64
Npr2	4.40393e-65	-0.61269	0.444	0.683	9.52438e-61
Bex4	1.04643e-64	0.524548	0.966	0.939	2.26312e-60
Rps16	3.07283e-64	-0.306511	0.994	0.991	6.64562e-60
Rps28	8.24026e-64	-0.371953	0.981	0.984	1.78212e-59
St3gal5	2.51769e-63	0.596005	0.864	0.754	5.44502e-59
Plod2	2.76324e-63	0.629976	0.862	0.744	5.97606e-59
mt-Nd4	4.46597e-63	-0.287396	1	0.999	9.65855e-59
Rps12	8.56465e-63	-0.351557	0.986	0.986	1.85228e-58
Bmpr2	1.99299e-62	0.629236	0.818	0.698	4.31023e-58
Cebpd	2.12425e-61	-1.17187	0.228	0.452	4.59411e-57
Zfp36	4.52255e-61	-0.966147	0.689	0.826	9.78091e-57
Aard	7.82306e-61	-0.588011	0.153	0.373	1.69189e-56
Epas1	9.01254e-61	-0.661831	0.593	0.764	1.94914e-56
Dlc1	9.15528e-61	0.789726	0.596	0.365	1.98001e-56
Tdrd5	1.25237e-60	0.680906	0.501	0.262	2.7085e-56
Ddit4l	1.35768e-60	0.924864	0.506	0.275	2.93625e-56
Isyna1	1.81982e-60	-0.69064	0.551	0.741	3.93573e-56
Ckb	2.0136e-60	-0.652371	0.142	0.359	4.35481e-56
Plau	4.63633e-60	-1.04897	0.451	0.669	1.0027e-55
Jak1	7.72123e-60	0.599611	0.867	0.785	1.66987e-55
Hjurp	9.16606e-60	0.667972	0.684	0.503	1.98234e-55
Rpl32	9.90654e-59	-0.360013	0.98	0.98	2.14249e-54
Rpl26	1.0742e-58	-0.409239	0.939	0.954	2.32318e-54
Arxes2	1.53124e-58	0.836639	0.733	0.578	3.31162e-54
Rps3a1	1.61108e-58	-0.457144	0.907	0.941	3.48427e-54
Tsc22d1	1.07531e-56	0.493242	0.982	0.954	2.32557e-52
Tceal9	2.66497e-56	0.328799	0.993	0.992	5.76353e-52
Rps29	5.21337e-55	-0.280941	0.992	0.995	1.1275e-50
8030451A03Rik	5.59295e-55	0.621438	0.605	0.401	1.20959e-50
Fos	5.91616e-55	-0.871533	0.877	0.951	1.27949e-50
Cyp2s1	1.19331e-53	-0.713973	0.226	0.443	2.58078e-49
Fhod3	6.15278e-53	0.497367	0.298	0.095	1.33066e-48
Ndrg2	7.0045e-53	-0.485118	0.239	0.465	1.51486e-48
Rapgef4	7.23235e-53	0.670099	0.401	0.189	1.56414e-48
Igf1	1.29414e-52	0.667285	0.621	0.415	2.79883e-48
Hsd17b11	1.70335e-52	-0.55309	0.585	0.751	3.68384e-48
Tnfaip3	2.12454e-52	-0.858776	0.175	0.38	4.59475e-48
Hmgcs2	6.22136e-52	0.546907	0.824	0.682	1.34549e-47
Ldhb	6.77349e-52	-0.491138	0.844	0.903	1.4649e-47
Rpl13a	7.50989e-52	-0.352848	0.952	0.963	1.62416e-47
Fst	2.91383e-51	0.714108	0.84	0.729	6.30174e-47
Mlf1	1.0644e-50	0.603449	0.737	0.577	2.30197e-46
Ivns1abp	3.10507e-49	0.468594	0.961	0.923	6.71534e-45
Rplp0	3.34704e-49	-0.489484	0.806	0.876	7.23864e-45
H2-D1	4.35872e-49	0.608389	0.776	0.633	9.42659e-45
Entpd1	2.64016e-48	-0.404641	0.165	0.362	5.70987e-44
Igfbp4	3.87194e-48	0.912621	0.254	0.074	8.37384e-44
H2-K1	4.90871e-48	0.608741	0.764	0.609	1.06161e-43
Rpl12	1.72501e-47	-0.324665	0.972	0.966	3.73068e-43
Ptgis	1.98713e-47	-0.575665	0.365	0.567	4.29757e-43
Id1	2.44686e-47	-0.759839	0.318	0.538	5.29183e-43
Fat1	3.51715e-47	0.627017	0.54	0.341	7.60653e-43
mt-Atp8	1.80042e-46	-0.444343	0.62	0.766	3.89377e-42
Slc47a2	2.32746e-46	-0.362719	0.145	0.336	5.03359e-42
Rpl37	3.80994e-46	-0.298917	0.991	0.997	8.23976e-42
Nrip1	1.42009e-45	0.58177	0.634	0.469	3.07122e-41
Id3	1.7943e-45	-0.657131	0.79	0.89	3.88053e-41
Cnmd	2.37123e-45	-0.676702	0.661	0.782	5.12825e-41
Fscn1	2.11592e-44	0.518006	0.802	0.667	4.57609e-40
Zranb1	2.12489e-44	0.528416	0.792	0.693	4.5955e-40
Amhr2	3.11687e-44	-0.499497	0.663	0.814	6.74086e-40
Ctnnd1	1.1988e-43	0.514683	0.726	0.586	2.59264e-39
Repin1	1.21923e-43	0.605767	0.57	0.387	2.63684e-39
Ltbp1	1.58991e-43	0.528988	0.374	0.174	3.43851e-39
Rpl22l1	1.8224e-43	-0.413043	0.822	0.881	3.94131e-39
Tmsb10	2.88416e-43	0.523226	0.901	0.852	6.23756e-39
Rbbp7	8.92287e-43	-0.586158	0.791	0.88	1.92975e-38
Hbp1	9.01738e-43	0.529069	0.649	0.485	1.95019e-38
Net1	1.33609e-42	0.667593	0.632	0.47	2.88956e-38
Bmp2	1.46765e-42	0.67009	0.382	0.189	3.17409e-38
Marcks	1.92627e-42	0.498349	0.814	0.707	4.16594e-38
Pop5	2.25885e-42	-0.34581	0.168	0.356	4.88521e-38
Dap	2.87564e-42	-0.507338	0.806	0.88	6.21914e-38
H3f3a	2.9545e-42	0.293648	0.981	0.964	6.38969e-38
Serpinb6b	6.34756e-42	0.621364	0.573	0.394	1.37279e-37
Fam102b	1.05751e-41	0.607017	0.553	0.375	2.28707e-37
Wfdc10	1.56171e-41	-0.599083	0.338	0.541	3.37751e-37
Gdpd2	2.31238e-41	-0.461233	0.172	0.354	5.00098e-37
Rps18	2.33681e-40	-0.381293	0.759	0.837	5.05382e-36
Gja1	6.28601e-40	0.386179	0.979	0.975	1.35948e-35
Zfp277	7.84883e-40	0.566014	0.611	0.468	1.69747e-35
Snx18	1.16935e-39	0.558206	0.588	0.425	2.52895e-35
Eif4h	3.55957e-39	0.400777	0.828	0.739	7.69829e-35
Ube2h	3.69906e-39	0.44471	0.856	0.773	7.99996e-35
Zfand5	4.15494e-39	0.367404	0.933	0.878	8.98589e-35
Gadd45b	1.12196e-38	-0.446494	0.202	0.387	2.42646e-34
Hnrnpu	1.15552e-38	0.379473	0.91	0.871	2.49905e-34
Eif5	1.91927e-38	0.414687	0.836	0.765	4.1508e-34
Rgs11	2.0313e-38	-0.355872	0.18	0.363	4.3931e-34
Rps25	2.34489e-38	-0.257063	0.984	0.987	5.07129e-34
Sgk1	3.14545e-38	0.559865	0.798	0.667	6.80267e-34
Slc3a2	6.41628e-38	-0.459163	0.82	0.881	1.38765e-33
Rpl7a	1.12775e-37	-0.323438	0.941	0.95	2.43898e-33
Rpl21	1.2793e-37	-0.30493	0.939	0.949	2.76674e-33
Acta2	1.59902e-37	-0.878316	0.147	0.314	3.4582e-33
Atf3	1.65768e-37	-0.858084	0.46	0.622	3.58506e-33
Ank	2.11339e-37	-0.372275	0.161	0.335	4.57062e-33
Rbpms	2.19569e-37	-0.427529	0.429	0.612	4.74863e-33
Slc7a5	3.93126e-37	-0.532463	0.54	0.701	8.50214e-33
Fus	4.71512e-37	0.282146	0.953	0.933	1.01974e-32
Itgav	8.96437e-37	0.472295	0.778	0.682	1.93872e-32
Tes	1.9854e-36	0.619922	0.678	0.544	4.29383e-32
Inha	2.00633e-36	0.50743	0.987	0.974	4.33909e-32
Arnt2	3.5913e-36	0.420809	0.295	0.127	7.76691e-32
Hadh	3.90493e-36	0.419023	0.753	0.669	8.44518e-32
Rnf4	6.38469e-36	0.443379	0.73	0.603	1.38082e-31
Zyx	6.64542e-36	-0.458409	0.377	0.566	1.43721e-31
Nppc	6.83591e-36	0.621009	0.287	0.126	1.4784e-31
Socs3	9.94668e-36	-1.08547	0.309	0.475	2.15117e-31
Mark1	1.42382e-35	-0.404107	0.353	0.539	3.07929e-31
Heph	1.54701e-35	-0.401278	0.848	0.883	3.34571e-31
Nr0b1	2.27629e-35	0.538164	0.252	0.099	4.92293e-31
Ubc	3.24523e-35	-0.407015	0.995	1	7.01846e-31
Atxn7l3b	4.65671e-35	0.469436	0.607	0.452	1.00711e-30
Ier3	5.60906e-35	-0.694608	0.728	0.829	1.21307e-30
Rps2	8.62742e-35	-0.25171	0.957	0.967	1.86585e-30
Mpped2	1.02394e-34	0.510239	0.528	0.37	2.21447e-30
Rasd1	1.81765e-34	-0.700307	0.416	0.577	3.93104e-30
Cry1	1.96277e-34	0.49293	0.505	0.341	4.24488e-30
Btg2	2.38601e-34	-0.558253	0.75	0.828	5.16022e-30
Tent5a	2.63201e-34	0.614541	0.492	0.319	5.69224e-30
Ubald1	2.8625e-34	0.491727	0.664	0.528	6.19073e-30
Psap	3.23291e-34	-0.448869	0.914	0.945	6.99182e-30
Hnrnpab	4.87811e-34	0.264167	0.957	0.944	1.05499e-29
Zwint	1.10875e-33	0.425554	0.654	0.507	2.39789e-29
Abcd2	1.1883e-33	0.409949	0.261	0.109	2.56994e-29
Egr1	1.51948e-33	-0.519207	0.859	0.923	3.28618e-29
Ywhaz	1.75013e-33	0.34508	0.945	0.923	3.785e-29
Reln	2.7269e-33	-0.405731	0.123	0.268	5.89747e-29
Morf4l2	4.68947e-33	0.33687	0.885	0.846	1.01419e-28
Sfpq	5.70178e-33	0.434268	0.743	0.619	1.23312e-28
Ctsb	5.81671e-33	-0.43258	0.716	0.826	1.25798e-28
Spint2	5.90525e-33	-0.429992	0.464	0.631	1.27713e-28
Arhgdig	8.80439e-33	-0.287522	0.133	0.284	1.90412e-28
Ext1	9.92214e-33	0.554468	0.698	0.595	2.14586e-28
Hsd17b1	1.19259e-32	0.726403	0.762	0.696	2.57922e-28
Cbs	1.44074e-32	-0.392319	0.173	0.33	3.1159e-28
Gstm1	2.3169e-32	-1.3154	0.749	0.824	5.01076e-28
Rybp	2.54504e-32	0.480922	0.665	0.546	5.50416e-28
Ndel1	2.84355e-32	0.41582	0.71	0.59	6.14975e-28
Arl5b	3.37135e-32	0.453884	0.575	0.411	7.29123e-28
Ftl1	3.40067e-32	-0.420121	0.743	0.85	7.35462e-28
Ier2	5.09098e-32	-0.582432	0.402	0.573	1.10103e-27
Tgfbr1	8.18349e-32	0.460129	0.52	0.365	1.76984e-27
Mcl1	8.75115e-32	0.401292	0.778	0.673	1.89261e-27
Atg12	1.22675e-31	0.505253	0.649	0.52	2.65309e-27
Rap2b	1.23606e-31	0.471687	0.412	0.248	2.67322e-27
Mindy3	1.29272e-31	-0.335079	0.218	0.384	2.79577e-27
Cxcl1	1.60773e-31	-0.79053	0.502	0.654	3.47704e-27
Fbxo34	2.16211e-31	0.472865	0.566	0.417	4.676e-27
Mgp	2.39304e-31	-0.80243	0.354	0.526	5.17544e-27
Apoe	2.9427e-31	-0.443809	0.26	0.434	6.36418e-27
Pdpn	3.75333e-31	-0.336415	0.152	0.303	8.11732e-27
Arf1	4.46307e-31	0.264652	0.96	0.935	9.65228e-27
Acsbg1	9.14048e-31	-0.394571	0.692	0.83	1.97681e-26
Arhgap29	1.15878e-30	0.464363	0.714	0.599	2.5061e-26
Spsb1	1.30905e-30	0.391047	0.904	0.861	2.83108e-26
Col9a2	1.3446e-30	-0.504601	0.402	0.573	2.90796e-26
Dact1	1.69049e-30	0.448296	0.322	0.168	3.65601e-26
Myo18a	2.13041e-30	-0.381617	0.242	0.401	4.60745e-26
Arhgap28	3.03424e-30	0.50992	0.695	0.573	6.56214e-26
Fosb	3.35725e-30	-0.462551	0.94	0.954	7.26073e-26
Sdc4	3.87844e-30	-0.513712	0.568	0.695	8.38791e-26
Rasl11a	6.53948e-30	-0.709177	0.306	0.459	1.41429e-25
Pla2g12a	7.02213e-30	-0.389887	0.404	0.571	1.51868e-25
Adamts2	7.62816e-30	0.520492	0.747	0.629	1.64974e-25
Atp6v0b	9.77199e-30	-0.389549	0.378	0.54	2.11339e-25
Hadha	1.44332e-29	0.363499	0.805	0.748	3.12147e-25
Creg1	1.79236e-29	-0.424627	0.661	0.765	3.87635e-25
Scpep1	2.62991e-29	0.404527	0.686	0.569	5.68771e-25
Rasl10a	3.11971e-29	0.475287	0.481	0.329	6.74699e-25
Bhlhe40	4.10566e-28	-0.604312	0.405	0.546	8.87932e-24
Aldh2	4.51959e-28	-0.372103	0.846	0.901	9.77451e-24
Sh3kbp1	5.82019e-28	0.356921	0.373	0.218	1.25873e-23
Spin1	1.7765e-27	0.353735	0.672	0.554	3.84203e-23
Gm13889	2.18528e-27	0.719793	0.404	0.25	4.72609e-23
Slc40a1	2.47128e-27	0.43404	0.32	0.174	5.34464e-23
Gas6	6.13901e-27	-0.452668	0.269	0.428	1.32768e-22
Lnx1	6.49219e-27	-0.377451	0.164	0.305	1.40407e-22
Rps3	1.11212e-26	-0.262728	0.911	0.942	2.40518e-22
Sec62	1.26358e-26	0.346529	0.798	0.731	2.73274e-22
Mif	1.45589e-26	-0.318191	0.853	0.909	3.14866e-22
Pik3cd	1.53921e-26	-0.337186	0.29	0.453	3.32885e-22
Grn	1.84536e-26	-0.39995	0.74	0.816	3.99097e-22
Rab1a	1.85339e-26	0.327249	0.813	0.746	4.00832e-22
Cebpb	3.26286e-26	-0.573626	0.836	0.862	7.05659e-22
Tmem64	3.45797e-26	0.39096	0.525	0.388	7.47855e-22
Alms1	3.5286e-26	0.403082	0.266	0.133	7.63131e-22
Thbs1	3.81543e-26	0.440943	0.86	0.753	8.25162e-22
Idh1	4.25376e-26	0.385495	0.638	0.508	9.19961e-22
Ndufs4	4.40077e-26	0.419266	0.723	0.65	9.51754e-22
Tmem263	4.4478e-26	0.387634	0.437	0.289	9.61926e-22
Nr4a1	4.66576e-26	-0.519615	0.935	0.952	1.00906e-21
Srbd1	6.21236e-26	0.427692	0.305	0.167	1.34355e-21
Tle1	6.31285e-26	0.427722	0.49	0.356	1.36528e-21
Gata4	6.36453e-26	-0.420145	0.588	0.718	1.37646e-21
Ube2d2a	7.10669e-26	0.332352	0.852	0.803	1.53696e-21
Camk2n1	7.18226e-26	0.435455	0.477	0.329	1.55331e-21
Anxa2	7.22804e-26	-0.343953	0.604	0.746	1.56321e-21
Ccng2	7.63372e-26	0.467642	0.534	0.405	1.65094e-21
Kmt2e	1.28084e-25	0.371582	0.791	0.725	2.77007e-21
Gadd45g	1.43176e-25	-0.468564	0.421	0.565	3.09646e-21
Dipk2a	1.85902e-25	0.400219	0.318	0.179	4.0205e-21
Sgms1	2.34417e-25	0.418751	0.454	0.322	5.06973e-21
Tdg	2.36657e-25	0.296488	0.441	0.291	5.11819e-21
Adnp	2.44738e-25	0.364721	0.639	0.532	5.29296e-21
Wt1	2.54006e-25	-0.396921	0.351	0.514	5.4934e-21
Maged1	3.25781e-25	0.267926	0.92	0.881	7.04567e-21
Csnk1a1	3.99101e-25	0.317396	0.824	0.752	8.63135e-21
mt-Nd5	4.96186e-25	-0.288308	0.978	0.98	1.0731e-20
Ccn1	7.02668e-25	-0.559113	0.831	0.87	1.51966e-20
Ephx2	7.7934e-25	0.359854	0.802	0.729	1.68548e-20
Gem	8.47173e-25	-0.638747	0.427	0.559	1.83218e-20
Inhba	9.41162e-25	0.569418	0.427	0.271	2.03545e-20
F11r	1.30954e-24	-0.323956	0.64	0.774	2.83214e-20
Ucp2	1.46845e-24	0.36682	0.881	0.827	3.17581e-20
Smoc2	2.05787e-24	-0.574294	0.277	0.409	4.45055e-20
Irf2	2.09103e-24	0.292534	0.319	0.178	4.52228e-20
Cd164	2.10366e-24	0.317423	0.807	0.748	4.54959e-20
Nfkbiz	2.47112e-24	-0.459976	0.424	0.557	5.3443e-20
Trib1	2.81341e-24	-0.408131	0.286	0.429	6.08455e-20
Lysmd3	3.40098e-24	0.411124	0.547	0.42	7.35531e-20
Cyfip2	3.6331e-24	0.446838	0.46	0.322	7.8573e-20
Pxdn	4.92597e-24	0.366756	0.522	0.386	1.06534e-19
Top1	7.22482e-24	0.283306	0.804	0.725	1.56251e-19
Nono	7.44979e-24	0.281312	0.89	0.853	1.61117e-19
Sncaip	8.54118e-24	0.369404	0.321	0.188	1.8472e-19
Rbmx	2.33145e-23	0.317861	0.431	0.281	5.04222e-19
Cfl2	2.82246e-23	0.350607	0.652	0.542	6.10414e-19
Ssr2	4.65412e-23	-0.32847	0.583	0.7	1.00655e-18
Paip2	4.8454e-23	0.295837	0.81	0.759	1.04792e-18
Col27a1	6.82031e-23	0.333247	0.252	0.128	1.47503e-18
Ptpre	8.11279e-23	0.322325	0.257	0.132	1.75455e-18
Foxo1	1.14378e-22	0.372695	0.848	0.785	2.47365e-18
Cfh	1.1873e-22	-0.48076	0.643	0.746	2.56777e-18
Me1	1.20448e-22	0.262927	0.581	0.437	2.60494e-18
Kif1b	1.25081e-22	0.324029	0.512	0.386	2.70514e-18
Susd4	1.58083e-22	-0.291344	0.172	0.307	3.41886e-18
Myof	1.84559e-22	-0.293544	0.336	0.492	3.99146e-18
Cd320	2.38306e-22	-0.349923	0.4	0.537	5.15385e-18
Eef2	2.56691e-22	-0.262845	0.891	0.927	5.55145e-18
Trim35	2.71129e-22	0.345137	0.498	0.365	5.8637e-18
Esr2	5.02551e-22	0.3579	0.725	0.628	1.08687e-17
Rora	5.30077e-22	0.418823	0.433	0.298	1.1464e-17
Slc6a15	5.57976e-22	0.293826	0.266	0.141	1.20673e-17
Tcf4	5.59402e-22	0.369527	0.609	0.502	1.20982e-17
Mapre1	5.9673e-22	0.28	0.828	0.771	1.29055e-17
Cystm1	5.96977e-22	0.377463	0.395	0.26	1.29108e-17
Fabp5	7.00251e-22	0.464835	0.659	0.55	1.51443e-17
Stmn1	7.06764e-22	0.330301	0.813	0.737	1.52852e-17
Csrp2	7.25558e-22	0.405641	0.585	0.466	1.56916e-17
Adamts5	7.39728e-22	0.42832	0.3	0.173	1.59981e-17
Hipk3	7.4557e-22	0.372856	0.7	0.603	1.61244e-17
Arf4	1.03628e-21	0.279016	0.901	0.871	2.24115e-17
Atp1b3	1.15931e-21	0.300783	0.813	0.764	2.50723e-17
Actr3	1.20085e-21	0.28393	0.791	0.736	2.59707e-17
R3hdm2	1.34919e-21	0.370381	0.777	0.713	2.91789e-17
Skil	1.35557e-21	0.358031	0.801	0.727	2.9317e-17
Sertad2	1.8173e-21	0.368482	0.549	0.426	3.93027e-17
Trim37	1.9154e-21	0.463753	0.465	0.337	4.14243e-17
Cd9	2.27737e-21	-0.336956	0.245	0.376	4.92527e-17
Zfp207	2.4983e-21	0.333737	0.685	0.596	5.40308e-17
Arrdc3	2.60324e-21	0.370437	0.774	0.684	5.63002e-17
Fdx1	2.83769e-21	0.30945	0.792	0.713	6.13707e-17
B2m	3.29753e-21	0.291802	0.865	0.821	7.13157e-17
Cox4i1	3.60759e-21	-0.259875	0.806	0.875	7.80214e-17
Rab11b	4.02868e-21	0.295558	0.75	0.664	8.71282e-17
Prkar2b	4.16942e-21	0.498364	0.863	0.83	9.0172e-17
Ctnnb1	4.17757e-21	0.274472	0.838	0.789	9.03483e-17
Yeats4	9.22352e-21	0.327453	0.419	0.291	1.99477e-16
Commd10	9.29653e-21	-0.356527	0.374	0.505	2.01056e-16
Rgcc	9.94791e-21	0.421027	0.717	0.601	2.15143e-16
Dusp1	1.05126e-20	-0.481608	0.344	0.488	2.27355e-16
Hspg2	1.06526e-20	-0.25553	0.216	0.347	2.30385e-16
Lims1	1.15398e-20	0.297544	0.404	0.273	2.49571e-16
Hspa8	1.28101e-20	-0.279824	0.893	0.927	2.77043e-16
Cyp51	1.77157e-20	0.427477	0.477	0.353	3.83137e-16
Ythdf3	1.82441e-20	0.335125	0.514	0.403	3.94565e-16
G3bp1	2.04131e-20	0.317148	0.791	0.736	4.41473e-16
Dock4	2.14909e-20	0.303887	0.387	0.255	4.64784e-16
Klf2	2.87447e-20	-0.489965	0.735	0.813	6.21661e-16
Fam210a	3.08763e-20	0.342294	0.407	0.28	6.67762e-16
Ptp4a2	3.15671e-20	0.266649	0.862	0.822	6.82702e-16
Csgalnact2	3.62945e-20	0.327053	0.341	0.22	7.84942e-16
Akirin2	3.90731e-20	0.354805	0.579	0.471	8.45034e-16
Gtf2e2	4.07945e-20	0.308211	0.814	0.756	8.82263e-16
Nhp2	4.32517e-20	-0.280124	0.398	0.541	9.35405e-16
Syncrip	4.69833e-20	0.281984	0.61	0.493	1.01611e-15
Arhgef28	4.81497e-20	0.348688	0.786	0.714	1.04133e-15
Vps4b	5.5024e-20	0.29275	0.47	0.347	1.19e-15
Spock2	5.7673e-20	-0.34134	0.465	0.616	1.24729e-15
Calm2	5.86928e-20	-0.339715	0.772	0.812	1.26935e-15
Ppp1r15a	6.18533e-20	-0.423594	0.655	0.752	1.3377e-15
Ccnk	6.8742e-20	0.35597	0.681	0.606	1.48668e-15
Tm9sf3	7.59815e-20	0.250798	0.822	0.757	1.64325e-15
Sumo2	8.29519e-20	0.254442	0.844	0.783	1.794e-15
Car14	1.06576e-19	-0.466473	0.652	0.733	2.30492e-15
Csrnp3	1.0838e-19	0.30564	0.357	0.23	2.34394e-15
Mapk8	1.0951e-19	0.281493	0.486	0.363	2.36836e-15
Bex2	1.28347e-19	-0.303359	0.185	0.309	2.77576e-15
Rap1b	1.37637e-19	0.289814	0.798	0.731	2.97669e-15
Cpne1	1.4406e-19	0.290947	0.422	0.295	3.11558e-15
Cotl1	1.581e-19	-0.36326	0.34	0.467	3.41924e-15
Prkab2	1.69991e-19	0.357746	0.587	0.477	3.67639e-15
Axl	2.00669e-19	-0.403276	0.497	0.62	4.33987e-15
Ppic	2.12819e-19	0.36869	0.726	0.644	4.60263e-15
Ubn2	2.18875e-19	0.361685	0.573	0.463	4.73361e-15
Hspa1a	2.24186e-19	-0.972989	0.3	0.439	4.84847e-15
Gpam	2.58308e-19	0.340956	0.369	0.247	5.58644e-15
Usp22	2.82151e-19	0.298079	0.735	0.678	6.10207e-15
Sun2	3.05787e-19	-0.314889	0.446	0.578	6.61326e-15
Rps15	3.17739e-19	-0.25256	0.564	0.687	6.87174e-15
Fam13a	4.14818e-19	0.365811	0.478	0.355	8.97128e-15
Cltc	4.401e-19	0.283382	0.815	0.756	9.51804e-15
Gch1	4.42501e-19	0.335839	0.548	0.426	9.56997e-15
Atl3	5.50035e-19	0.306707	0.425	0.303	1.18956e-14
Smad7	5.79587e-19	-0.369438	0.46	0.582	1.25347e-14
Lmna	5.88479e-19	-0.406825	0.475	0.601	1.2727e-14
Tnks2	5.90756e-19	0.291028	0.708	0.63	1.27763e-14
Fam126b	5.9333e-19	0.399505	0.445	0.332	1.28319e-14
Tor1aip2	5.98636e-19	0.29598	0.742	0.648	1.29467e-14
Itsn1	7.84443e-19	0.351594	0.571	0.469	1.69652e-14
Kdm2a	9.73841e-19	0.290383	0.607	0.506	2.10612e-14
Csnk1d	1.0209e-18	0.281019	0.753	0.669	2.2079e-14
Runx1	1.10962e-18	-0.278089	0.258	0.387	2.39977e-14
Dpf2	1.19662e-18	0.291165	0.422	0.303	2.58794e-14
Jam2	1.33602e-18	0.340209	0.559	0.447	2.88941e-14
Adgrg1	1.34347e-18	-0.314616	0.495	0.622	2.90551e-14
Ppib	1.41722e-18	-0.270576	0.668	0.745	3.06503e-14
Tab2	1.86492e-18	0.28305	0.65	0.556	4.03326e-14
Wwtr1	2.28144e-18	0.356517	0.704	0.634	4.93406e-14
Cd200	2.41731e-18	0.357179	0.395	0.278	5.22792e-14
Ythdc1	2.46891e-18	0.32327	0.638	0.561	5.33951e-14
Tut4	2.57207e-18	0.346707	0.768	0.711	5.56261e-14
Rarg	2.85559e-18	-0.262065	0.228	0.353	6.17578e-14
Ar	3.31424e-18	0.469326	0.45	0.341	7.1677e-14
Adam17	3.59465e-18	0.324247	0.512	0.405	7.77414e-14
Gas2l1	3.81792e-18	-0.260223	0.412	0.547	8.25701e-14
Itga2	4.05946e-18	0.285144	0.26	0.148	8.77939e-14
Mras	4.25448e-18	0.261772	0.837	0.782	9.20116e-14
Crebzf	4.35454e-18	0.326137	0.389	0.266	9.41756e-14
Ank3	4.5118e-18	0.40005	0.516	0.406	9.75766e-14
Hibadh	4.7758e-18	-0.272332	0.374	0.501	1.03286e-13
Slc45a4	4.89788e-18	0.378075	0.43	0.318	1.05926e-13
Zfp644	7.22931e-18	0.309615	0.356	0.237	1.56348e-13
Scd2	7.34878e-18	-0.360556	0.783	0.87	1.58932e-13
Ghitm	9.32506e-18	0.300084	0.781	0.728	2.01673e-13
Foxo3	9.54291e-18	0.428915	0.63	0.535	2.06384e-13
Edn1	1.08945e-17	-0.545028	0.182	0.289	2.35615e-13
Poldip3	1.14859e-17	0.300755	0.669	0.582	2.48406e-13
Lasp1	1.19368e-17	0.349908	0.507	0.397	2.58157e-13
Fbln1	1.30392e-17	0.361526	0.776	0.698	2.81998e-13
Ube2g1	1.39051e-17	0.337138	0.572	0.48	3.00726e-13
Rcn2	1.46119e-17	0.319678	0.671	0.584	3.16011e-13
Lrp1	1.52085e-17	0.302546	0.533	0.43	3.28914e-13
Cggbp1	1.58495e-17	0.31017	0.669	0.574	3.42778e-13
Wdr26	1.61913e-17	0.282418	0.756	0.695	3.50169e-13
Hk2	1.82735e-17	-0.27838	0.208	0.328	3.952e-13
Bmp2k	1.89051e-17	0.254204	0.359	0.241	4.08862e-13
Lcor	2.12047e-17	0.29026	0.448	0.329	4.58593e-13
Phyh	2.208e-17	0.359591	0.501	0.401	4.77524e-13
Sema7a	3.26503e-17	-0.3664	0.43	0.548	7.06129e-13
Mycl	3.28726e-17	-0.366478	0.295	0.419	7.10936e-13
Ctsl	3.6101e-17	-0.268287	0.992	0.99	7.80757e-13
Zfp281	3.89889e-17	0.311476	0.532	0.424	8.43213e-13
Atp5h	4.06915e-17	-0.280998	0.669	0.746	8.80036e-13
Serf1	5.10994e-17	0.293079	0.598	0.507	1.10513e-12
Fundc1	5.86328e-17	0.287912	0.356	0.243	1.26805e-12
Hspa4	6.26541e-17	-0.298904	0.714	0.782	1.35502e-12
Rmdn2	7.03691e-17	0.27902	0.363	0.248	1.52187e-12
Cebpa	7.72408e-17	0.327145	0.366	0.25	1.67049e-12
Ddx17	7.84325e-17	0.325586	0.665	0.592	1.69626e-12
Rimklb	7.94638e-17	0.289527	0.474	0.356	1.71856e-12
Col6a1	8.09492e-17	0.331652	0.269	0.162	1.75069e-12
Zfp655	8.31675e-17	0.296978	0.465	0.355	1.79866e-12
Ypel3	8.77644e-17	-0.289794	0.554	0.654	1.89808e-12
Tmtc2	8.97962e-17	0.331298	0.546	0.447	1.94202e-12
Rnmt	9.57361e-17	0.256558	0.368	0.248	2.07048e-12
Irf1	1.3292e-16	-0.520459	0.555	0.643	2.87465e-12
Cdkn1a	1.40399e-16	-0.306679	0.309	0.429	3.03642e-12
Mid1ip1	1.50935e-16	0.531255	0.579	0.495	3.26427e-12
Mcm6	1.52808e-16	0.327232	0.441	0.32	3.30479e-12
Atxn7	1.70124e-16	0.259162	0.323	0.212	3.67927e-12
Sav1	2.66977e-16	0.297377	0.511	0.401	5.77391e-12
Sf1	2.75996e-16	0.250299	0.865	0.835	5.96896e-12
Rnf11	3.10465e-16	0.279336	0.583	0.485	6.71442e-12
Umps	3.17232e-16	0.304477	0.518	0.418	6.86077e-12
Zswim6	3.57153e-16	0.323455	0.303	0.195	7.72416e-12
Xbp1	3.93408e-16	0.290341	0.703	0.644	8.50823e-12
Camta1	4.23198e-16	0.331919	0.593	0.504	9.1525e-12
Slc4a7	4.58048e-16	0.347236	0.415	0.313	9.90621e-12
Jmy	5.05479e-16	0.316295	0.55	0.454	1.0932e-11
Qk	5.54012e-16	0.289438	0.73	0.671	1.19816e-11
Glul	5.92722e-16	-0.389513	0.687	0.784	1.28188e-11
Mob1a	7.50609e-16	0.276388	0.484	0.38	1.62334e-11
Abi1	8.10898e-16	-0.445612	0.557	0.654	1.75373e-11
Pabpc4	8.271e-16	-0.281808	0.697	0.78	1.78877e-11
Fam168b	8.27612e-16	0.292027	0.544	0.448	1.78988e-11
Crebrf	8.69901e-16	0.250355	0.356	0.246	1.88134e-11
Dusp6	9.29586e-16	-0.460577	0.427	0.539	2.01042e-11
Fam234a	9.94926e-16	-0.253645	0.431	0.549	2.15173e-11
Lhfpl2	1.00601e-15	0.308877	0.388	0.284	2.17569e-11
Rif1	1.117e-15	0.267962	0.319	0.212	2.41573e-11
Cdh2	1.70981e-15	0.304211	0.439	0.33	3.6978e-11
Rnf19a	1.81857e-15	0.336333	0.607	0.539	3.93302e-11
Ptpn2	1.93995e-15	0.302946	0.436	0.337	4.19553e-11
Ablim1	2.31461e-15	-0.267018	0.366	0.492	5.00582e-11
Kdelr1	2.65445e-15	0.273184	0.789	0.75	5.74077e-11
Greb1	2.81555e-15	-0.310136	0.769	0.868	6.08918e-11
Mapk1	2.91883e-15	0.276138	0.621	0.537	6.31256e-11
Eif3a	3.41269e-15	0.274107	0.764	0.707	7.38062e-11
Ski	4.25736e-15	0.333839	0.644	0.567	9.20739e-11
Fbxw11	4.53964e-15	0.274053	0.524	0.424	9.81789e-11
Greb1l	4.56565e-15	0.33213	0.569	0.489	9.87413e-11
Phf3	4.8162e-15	0.305486	0.579	0.49	1.0416e-10
Wls	5.58038e-15	0.281718	0.462	0.354	1.20687e-10
Usp9x	6.40187e-15	0.268088	0.522	0.42	1.38453e-10
Zc3h15	7.409e-15	0.285326	0.697	0.619	1.60234e-10
Rraga	8.62719e-15	0.261161	0.622	0.548	1.8658e-10
Kansl2	8.93029e-15	0.294507	0.644	0.583	1.93135e-10
Kansl1	9.28839e-15	0.273044	0.586	0.498	2.0088e-10
Zfp451	9.31309e-15	0.259969	0.359	0.254	2.01414e-10
Tgfb1i1	9.85252e-15	0.269961	0.638	0.558	2.1308e-10
Rab10	1.10645e-14	0.27585	0.661	0.591	2.39293e-10
Litaf	1.1895e-14	-0.255423	0.347	0.459	2.57252e-10
Ppp1cb	1.19641e-14	0.265771	0.664	0.591	2.58748e-10
Dhx9	1.38491e-14	0.282865	0.607	0.528	2.99514e-10
Myo1b	1.42952e-14	0.338922	0.494	0.405	3.09163e-10
Asxl1	1.44535e-14	0.311012	0.488	0.395	3.12586e-10
Ppp6r3	1.47207e-14	0.258107	0.406	0.302	3.18365e-10
Nfil3	1.48185e-14	-0.279669	0.591	0.684	3.20479e-10
Pafah1b1	1.50472e-14	0.252216	0.73	0.669	3.25427e-10
Ubxn7	1.50661e-14	0.282023	0.424	0.322	3.25834e-10
Nav2	1.52299e-14	-0.283387	0.291	0.406	3.29377e-10
Luc7l3	1.52317e-14	0.25037	0.53	0.422	3.29416e-10
Foxp1	1.57682e-14	0.305365	0.565	0.48	3.41019e-10
Ube3a	1.73256e-14	0.274269	0.511	0.422	3.747e-10
Msmo1	1.7837e-14	0.275709	0.634	0.545	3.85761e-10
Zfp711	1.82082e-14	0.295669	0.318	0.217	3.93788e-10
Golph3	2.32226e-14	0.273393	0.656	0.593	5.02235e-10
2900097C17Rik	3.30564e-14	0.270478	0.619	0.546	7.14911e-10
Cyp1b1	3.35661e-14	-0.261179	0.421	0.537	7.25934e-10
Klhl24	3.4071e-14	0.267622	0.4	0.298	7.36854e-10
Ddi2	3.52274e-14	0.297546	0.486	0.395	7.61862e-10
Tceal8	4.11057e-14	0.319557	0.753	0.685	8.88993e-10
Hspb1	4.86365e-14	-0.473789	0.167	0.264	1.05186e-09
Lonrf1	4.89179e-14	0.288087	0.407	0.309	1.05795e-09
Med13	5.32081e-14	0.255228	0.508	0.415	1.15073e-09
Map2k1	5.51539e-14	-0.299715	0.545	0.651	1.19281e-09
Usp7	6.21118e-14	0.276942	0.596	0.522	1.34329e-09
Gatad2b	7.19157e-14	0.284154	0.62	0.556	1.55532e-09
Tmsb15b2	7.78226e-14	0.371102	0.563	0.486	1.68307e-09
Mast4	7.98597e-14	0.306755	0.711	0.645	1.72713e-09
Tex15	8.52568e-14	0.310708	0.406	0.305	1.84385e-09
Ccnt2	8.75337e-14	0.260294	0.407	0.302	1.89309e-09
Dnaja1	9.12557e-14	0.299002	0.759	0.707	1.97359e-09
Cdkn1b	9.40686e-14	0.305286	0.601	0.527	2.03442e-09
Tnpo1	9.71764e-14	0.253989	0.565	0.478	2.10163e-09
Hmgb3	1.22562e-13	0.280585	0.589	0.511	2.65064e-09
Socs2	1.23319e-13	0.314509	0.849	0.841	2.66702e-09
Zfp385b	1.23383e-13	0.287199	0.693	0.62	2.66839e-09
Rgs2	1.2511e-13	0.272199	0.921	0.881	2.70576e-09
Wdr1	1.27934e-13	0.27847	0.659	0.582	2.76684e-09
Pdia5	1.28038e-13	0.263231	0.527	0.435	2.76908e-09
Sept11	1.41073e-13	0.262425	0.411	0.314	3.05098e-09
Lamb1	1.63557e-13	-0.26553	0.26	0.361	3.53726e-09
Pbrm1	1.67458e-13	0.268289	0.604	0.522	3.62162e-09
Adprh	1.99119e-13	0.263787	0.508	0.416	4.30634e-09
Ptges	2.15057e-13	-0.337079	0.433	0.544	4.65103e-09
Zmym2	2.17816e-13	0.270338	0.412	0.317	4.71071e-09
Bmp3	2.18598e-13	0.324207	0.383	0.283	4.72763e-09
Setx	2.61321e-13	0.258032	0.361	0.263	5.65159e-09
Trib2	3.20837e-13	0.335789	0.619	0.541	6.93874e-09
Tmem86a	3.24473e-13	-0.34724	0.26	0.36	7.01738e-09
Pak1ip1	3.57342e-13	0.256195	0.597	0.521	7.72824e-09
Strn3	3.88743e-13	0.258785	0.458	0.361	8.40735e-09
Ppm1b	3.94385e-13	0.253004	0.495	0.406	8.52937e-09
Eya2	4.23173e-13	-0.25489	0.307	0.415	9.15195e-09
Dnajb9	4.67591e-13	0.348824	0.758	0.701	1.01126e-08
Rtn4	4.72493e-13	0.307822	0.769	0.731	1.02186e-08
Tox2	5.16086e-13	0.316771	0.645	0.572	1.11614e-08
Gulo	5.22301e-13	0.288922	0.281	0.186	1.12958e-08
Rbpj	5.29187e-13	0.250338	0.535	0.45	1.14447e-08
Dcaf12	5.39497e-13	0.260144	0.521	0.433	1.16677e-08
Fam204a	5.7239e-13	0.254365	0.522	0.431	1.23791e-08
Pmepa1	5.98617e-13	0.266109	0.359	0.261	1.29463e-08
Amotl2	8.16424e-13	0.299423	0.828	0.772	1.76568e-08
Mctp1	8.96961e-13	0.270764	0.438	0.347	1.93986e-08
Sqstm1	9.82898e-13	-0.349061	0.93	0.939	2.12571e-08
Zfp280b	1.02794e-12	0.276384	0.36	0.267	2.22313e-08
Eif4e	1.06648e-12	0.250051	0.683	0.602	2.30648e-08
Itm2a	1.19291e-12	0.330694	0.567	0.49	2.5799e-08
Pnpla8	1.26027e-12	0.260906	0.409	0.318	2.7256e-08
Gm35533	1.30261e-12	-0.263656	0.226	0.331	2.81715e-08
Sesn3	1.33323e-12	0.308651	0.401	0.314	2.88337e-08
Vim	1.48645e-12	0.256695	0.742	0.65	3.21474e-08
Itgb5	1.56238e-12	-0.253912	0.269	0.372	3.37897e-08
Casp6	1.81331e-12	-0.283046	0.438	0.545	3.92164e-08
Igsf3	1.87177e-12	0.327108	0.371	0.273	4.04807e-08
Mbtd1	2.8113e-12	0.274337	0.523	0.437	6.07999e-08
Foxp2	3.23759e-12	0.305744	0.563	0.48	7.00193e-08
Ttyh3	4.33793e-12	0.261826	0.491	0.405	9.38163e-08
Sema3g	4.50792e-12	0.385844	0.404	0.304	9.74927e-08
Fam118a	4.73778e-12	0.257824	0.38	0.288	1.02464e-07
Sptlc2	4.91802e-12	0.286573	0.495	0.414	1.06362e-07
Stag2	5.02239e-12	0.271475	0.405	0.316	1.08619e-07
Lama1	5.51362e-12	0.29132	0.506	0.427	1.19243e-07
Ibtk	6.04995e-12	0.252016	0.37	0.282	1.30842e-07
Ypel5	8.00045e-12	0.269172	0.46	0.369	1.73026e-07
Mbnl2	8.14454e-12	0.271423	0.584	0.518	1.76142e-07
Rarres2	8.61633e-12	0.637626	0.268	0.183	1.86345e-07
Malat1	8.85269e-12	-0.584705	0.805	0.852	1.91457e-07
Htra1	9.04558e-12	0.279241	0.817	0.79	1.95629e-07
Oip5os1	9.15966e-12	0.276155	0.469	0.386	1.98096e-07
Dhx40	1.09147e-11	0.258975	0.547	0.471	2.36053e-07
Kdm7a	1.17924e-11	0.259415	0.496	0.41	2.55033e-07
Aftph	1.35503e-11	0.290836	0.487	0.41	2.93053e-07
Chd9	1.44086e-11	-0.262276	0.402	0.498	3.11616e-07
Dusp11	1.93793e-11	0.281217	0.482	0.403	4.19116e-07
Ifitm2	2.05176e-11	-0.278566	0.481	0.571	4.43733e-07
Homer1	2.16687e-11	0.282628	0.456	0.369	4.68628e-07
Nos2	2.21943e-11	0.296285	0.415	0.328	4.79997e-07
Rnf146	3.47069e-11	0.266788	0.396	0.309	7.50605e-07
Errfi1	4.09216e-11	-0.382433	0.51	0.592	8.85011e-07
Cavin1	4.50536e-11	0.282272	0.669	0.604	9.74373e-07
Sec24a	4.70119e-11	0.261265	0.402	0.314	1.01673e-06
Ubn1	4.82364e-11	0.275569	0.464	0.384	1.04321e-06
Rnf103	4.92012e-11	0.255125	0.406	0.323	1.06408e-06
Col4a5	5.78133e-11	0.293452	0.329	0.248	1.25033e-06
Irs1	7.08451e-11	0.304118	0.371	0.288	1.53217e-06
Cers5	7.49044e-11	0.255164	0.545	0.469	1.61996e-06
Timp3	8.52844e-11	-0.36179	0.364	0.456	1.84444e-06
Pum2	8.57852e-11	0.26958	0.55	0.473	1.85528e-06
Akirin1	1.35538e-10	0.264231	0.617	0.563	2.93129e-06
Ptprd	1.76851e-10	0.296657	0.793	0.755	3.82475e-06
Txnip	1.79001e-10	-0.301868	0.849	0.905	3.87126e-06
Plaat3	1.87234e-10	0.275837	0.544	0.485	4.04931e-06
Ahnak	1.99004e-10	-0.260398	0.477	0.575	4.30386e-06
Myo6	2.08804e-10	0.275135	0.427	0.355	4.5158e-06
Mmp14	2.27373e-10	0.26114	0.404	0.319	4.9174e-06
Kras	2.74301e-10	0.258386	0.476	0.4	5.93231e-06
Lmo4	4.15139e-10	0.252787	0.772	0.73	8.97822e-06
Dnajb14	5.55319e-10	0.294052	0.329	0.255	1.20099e-05
Cbx4	5.93524e-10	0.349158	0.667	0.613	1.28362e-05
Psme4	6.19925e-10	0.25395	0.446	0.371	1.34071e-05
Kmt2a	6.42727e-10	0.255239	0.406	0.331	1.39002e-05
Acadl	6.4471e-10	0.252862	0.569	0.514	1.39431e-05
Prkag2	6.57976e-10	0.255872	0.4	0.32	1.42301e-05
Nadk2	7.35964e-10	0.277799	0.396	0.322	1.59167e-05
Dnajb1	7.86758e-10	0.266792	0.759	0.72	1.70152e-05
Ldha	1.29864e-09	-0.282389	0.804	0.865	2.80857e-05
Anxa3	1.37766e-09	0.257245	0.345	0.265	2.97947e-05
Ccn2	1.52231e-09	-0.315451	0.712	0.779	3.29229e-05
Scap	1.9243e-09	0.270402	0.582	0.523	4.16168e-05
Ywhag	2.12793e-09	0.261473	0.727	0.685	4.60208e-05
Hmox1	3.28641e-09	-0.406351	0.419	0.501	7.10753e-05
Uhrf2	3.57859e-09	0.252937	0.439	0.365	7.73942e-05
Kat7	3.58772e-09	0.250188	0.492	0.429	7.75917e-05
Aldh1a1	5.16099e-09	-0.558282	0.538	0.62	0.000111617
Hexim1	7.88632e-09	0.29245	0.52	0.463	0.000170557
Ubqln2	9.70832e-09	0.258069	0.543	0.477	0.000209962
Slc38a5	1.23883e-08	-0.320789	0.502	0.578	0.000267922
Plxnc1	1.44484e-08	0.283112	0.565	0.503	0.000312476
Slc7a8	1.99739e-08	-0.266032	0.181	0.252	0.000431976
Metrnl	3.13466e-08	0.25969	0.344	0.271	0.000677932
Pkm	4.09216e-08	-0.253663	0.798	0.863	0.000885012
Mycn	4.60539e-08	-0.357901	0.291	0.361	0.000996008
Tom1l1	7.30146e-08	0.290922	0.43	0.366	0.00157909
Gramd1b	7.69597e-08	0.254109	0.62	0.559	0.00166441
Rasl11b	1.92393e-07	0.29602	0.393	0.326	0.00416089
Itih5	2.17057e-07	0.288408	0.582	0.515	0.00469428
Sdc2	2.97566e-07	0.27166	0.603	0.555	0.00643546
Col11a1	3.08895e-07	0.364497	0.337	0.273	0.00668047
Gadd45a	4.79397e-07	0.284105	0.547	0.492	0.0103679
Tuba1a	5.38086e-06	0.395842	0.734	0.724	0.116372
Cd36	7.5937e-06	0.316784	0.536	0.493	0.164229
Calm1	7.6039e-06	-0.259496	0.752	0.79	0.16445
Meg3	2.03074e-05	-0.262214	0.516	0.583	0.439188
Crip2	0.0171659	0.278393	0.37	0.351	1
Tmsb4x	0.0235618	0.285908	0.539	0.531	1
Hspa1b	0.0385447	-0.465162	0.326	0.361	1
Cald1	0.221029	0.373287	0.316	0.327	1

## Sheet: Antral-Mural
	p_val	avg_log2FC	pct.1	pct.2	p_val_adj
Inhbb	5.36258e-46	1.70056	0.684	0.306	1.15976e-41
Akr1c14	1.45332e-42	1.30035	0.879	0.672	3.1431e-38
Greb1	1.28805e-38	-0.788032	0.961	0.985	2.78566e-34
Clu	2.55143e-35	-1.04537	0.944	0.96	5.51797e-31
Nap1l5	6.91493e-34	1.31594	0.788	0.48	1.49549e-29
Hsd17b1	1.0208e-33	0.808204	0.965	0.866	2.20768e-29
Ltbp1	2.15703e-33	0.828312	0.528	0.218	4.66502e-29
Dag1	1.784e-32	0.822339	0.913	0.755	3.85827e-28
Tenm4	6.32008e-32	1.08521	0.628	0.309	1.36684e-27
Serpine2	1.28956e-31	0.845294	0.948	0.821	2.78892e-27
Rasl10a	3.02832e-31	0.91287	0.468	0.176	6.54936e-27
Htra1	4.85543e-31	1.14829	0.684	0.399	1.05008e-26
Fscn1	1.74833e-29	1.13593	0.766	0.502	3.78111e-25
Nrn1	1.76849e-29	0.563479	0.411	0.133	3.82472e-25
Cyb5a	2.94867e-29	0.826354	0.957	0.916	6.37709e-25
Bex4	3.25518e-29	0.743638	0.965	0.87	7.03998e-25
Prkcd	1.10377e-28	0.929345	0.749	0.49	2.38711e-24
Fst	5.89909e-27	1.10993	0.866	0.718	1.2758e-22
Igf1	4.92452e-26	0.525617	0.312	0.094	1.06503e-21
Rhox8	2.20454e-24	-1.47544	0.39	0.665	4.76775e-20
Map1b	5.01521e-24	0.879632	0.779	0.541	1.08464e-19
Ext1	5.25631e-24	0.82115	0.805	0.582	1.13678e-19
Plekhd1	6.1101e-24	0.56953	0.398	0.152	1.32143e-19
Fam13a	1.35519e-23	0.830142	0.636	0.375	2.93086e-19
Gdnf	1.85431e-23	0.85176	0.39	0.149	4.01032e-19
Arhgef28	4.65718e-23	0.794612	0.602	0.329	1.00721e-18
Sema3g	1.02905e-22	0.614692	0.364	0.131	2.22553e-18
mt-Cytb	1.69672e-22	-0.312762	1	0.999	3.66951e-18
Grem2	2.80022e-22	0.589115	0.32	0.109	6.05604e-18
Ucp2	3.97142e-22	0.810739	0.727	0.491	8.58899e-18
Jak1	4.59215e-22	0.953235	0.788	0.667	9.93145e-18
Socs2	1.18665e-21	0.524599	0.983	0.941	2.56637e-17
Cpe	2.36055e-21	-0.567743	0.987	0.991	5.10516e-17
Ivns1abp	7.46192e-21	0.688299	0.926	0.806	1.61379e-16
Alms1	1.6531e-20	0.843649	0.411	0.175	3.57517e-16
H3f3b	1.70413e-20	-0.406908	0.991	0.993	3.68553e-16
Grb14	6.43169e-20	-0.738077	0.835	0.915	1.39098e-15
Gm35533	8.8251e-20	-1.12096	0.584	0.809	1.9086e-15
Prss35	1.28171e-19	-1.07913	0.693	0.816	2.77194e-15
Id1	1.64741e-19	-1.03423	0.524	0.746	3.56285e-15
Glul	1.69973e-19	-0.774862	0.753	0.856	3.67601e-15
Gstm1	2.28007e-19	-0.753643	0.879	0.957	4.9311e-15
Gstm2	4.00245e-19	-0.604503	0.883	0.961	8.6561e-15
Foxo1	1.62073e-18	0.767638	0.823	0.67	3.50515e-14
Hsd3b1	2.16874e-18	0.463715	0.991	0.933	4.69034e-14
mt-Co2	2.47096e-18	-0.261704	1	1	5.34395e-14
Ccnd2	2.96474e-18	0.937814	0.632	0.415	6.41184e-14
Dusp1	4.88356e-18	-1.26621	0.515	0.7	1.05617e-13
Zfp277	5.42097e-18	0.531589	0.554	0.305	1.17239e-13
Malat1	7.35329e-18	-0.825083	0.939	0.973	1.5903e-13
Anxa2	9.71431e-18	-0.680821	0.593	0.755	2.10091e-13
Cyp51	1.3749e-17	0.694911	0.779	0.566	2.9735e-13
Lama1	2.67235e-17	0.518721	0.446	0.219	5.77949e-13
Psap	4.44921e-17	-0.46339	0.948	0.972	9.62231e-13
Arxes2	1.33601e-16	0.687757	0.494	0.262	2.88938e-12
Hspe1	2.30823e-16	0.515603	0.948	0.89	4.99201e-12
Fos	2.73814e-16	-0.848114	0.952	0.966	5.92178e-12
Scap	2.79969e-16	0.651582	0.814	0.691	6.05489e-12
Tmsb4x	2.81998e-16	-0.957696	0.472	0.669	6.09877e-12
Vcam1	2.82785e-16	-1.07813	0.225	0.496	6.11579e-12
mt-Nd2	5.41713e-16	-0.323488	0.996	0.999	1.17156e-11
Nr5a2	9.54946e-16	0.54505	0.952	0.897	2.06526e-11
Lipa	9.6378e-16	0.393567	0.416	0.197	2.08437e-11
Adh1	1.18593e-15	-1.432	0.143	0.396	2.56481e-11
mt-Co3	1.29767e-15	-0.306698	1	0.999	2.80646e-11
Arhgap28	1.44061e-15	0.6866	0.528	0.306	3.1156e-11
Hes1	1.69021e-15	-0.73985	0.424	0.641	3.65542e-11
Rpl5	2.06418e-15	0.346975	0.987	0.973	4.4642e-11
Inha	3.04765e-15	0.327483	1	0.996	6.59114e-11
Zfp41	3.66639e-15	0.340668	0.277	0.107	7.92931e-11
Rack1	9.73686e-15	0.321161	0.991	0.976	2.10579e-10
Junb	1.03528e-14	-0.671859	0.892	0.926	2.239e-10
Pgbd5	1.2499e-14	0.519282	0.264	0.1	2.70316e-10
Me1	1.82383e-14	-0.507586	0.9	0.936	3.94439e-10
Ctsb	2.2161e-14	-0.415598	0.892	0.954	4.79277e-10
Soat1	2.44806e-14	0.479361	0.939	0.826	5.29443e-10
mt-Nd5	2.469e-14	-0.389109	0.991	0.989	5.3397e-10
Idh2	2.60568e-14	0.451101	0.463	0.246	5.63531e-10
Rpl23a	3.31526e-14	0.335356	0.987	0.973	7.16992e-10
Tox2	4.52883e-14	0.642605	0.732	0.538	9.7945e-10
Pbx1	5.40781e-14	-0.735204	0.632	0.76	1.16955e-09
Mt1	8.10513e-14	-0.505007	0.931	0.949	1.7529e-09
Atp5g2	8.4007e-14	0.526669	0.935	0.861	1.81682e-09
Fat1	1.1534e-13	0.590365	0.818	0.69	2.49445e-09
Ubb	1.20871e-13	-0.282991	1	0.998	2.61409e-09
Rps13	1.29545e-13	0.313797	0.97	0.977	2.80167e-09
Nfkbia	1.35378e-13	-0.616836	0.866	0.913	2.92782e-09
Plxnc1	1.54812e-13	0.426621	0.857	0.709	3.34811e-09
Asb4	1.80175e-13	-0.670075	0.095	0.342	3.89665e-09
Rsrp1	2.78462e-13	-0.561013	0.762	0.853	6.02229e-09
Rps27a	2.95248e-13	0.334533	0.991	0.974	6.38533e-09
B2m	3.16806e-13	-0.717163	0.818	0.891	6.85157e-09
Adamts2	3.22792e-13	0.423391	0.325	0.146	6.98102e-09
Rgcc	4.03902e-13	0.732598	0.641	0.444	8.7352e-09
Myo1b	4.43715e-13	0.493588	0.558	0.358	9.59622e-09
Car14	8.6089e-13	0.444716	0.511	0.287	1.86185e-08
Synpo	1.02713e-12	0.356331	0.372	0.182	2.22138e-08
Tmem86a	1.0299e-12	-0.656113	0.68	0.813	2.22736e-08
Esr2	1.03484e-12	0.483882	0.576	0.368	2.23804e-08
Dpf3	1.0908e-12	0.444834	0.524	0.312	2.35907e-08
Sc5d	1.219e-12	0.553276	0.606	0.414	2.63633e-08
Ftl1	1.26038e-12	-0.551248	0.762	0.856	2.72583e-08
Ifitm2	1.92028e-12	-0.564206	0.519	0.685	4.153e-08
Ralb	2.03968e-12	0.494257	0.502	0.302	4.41122e-08
Rnf19b	3.14574e-12	0.58261	0.675	0.494	6.8033e-08
Tgfb1i1	3.85441e-12	0.459419	0.532	0.334	8.33594e-08
Defb19	3.88455e-12	-0.446941	0.377	0.602	8.40112e-08
Tceal8	4.42875e-12	0.498165	0.848	0.73	9.57805e-08
Masp1	5.85177e-12	0.61744	0.693	0.513	1.26556e-07
Rpl34	6.42001e-12	0.295022	0.983	0.971	1.38846e-07
AC149090.1	7.40721e-12	0.413495	0.571	0.362	1.60196e-07
Sulf2	9.96111e-12	0.433447	0.853	0.749	2.15429e-07
Jam2	1.02665e-11	0.476755	0.459	0.275	2.22034e-07
Rps4x	1.17915e-11	0.31239	0.991	0.962	2.55015e-07
Egr1	1.20977e-11	-0.636226	0.952	0.957	2.61636e-07
Tdg	1.48909e-11	0.301712	0.429	0.231	3.22046e-07
Gm47283	1.63712e-11	-0.58775	0.32	0.516	3.5406e-07
Hmgcr	1.97627e-11	0.524578	0.667	0.479	4.27409e-07
Rps20	2.01142e-11	0.282894	0.991	0.98	4.3501e-07
Atp1b3	2.30505e-11	0.423683	0.788	0.657	4.98514e-07
Dnajb14	2.62853e-11	0.450038	0.398	0.218	5.68472e-07
Rps5	3.09219e-11	0.354772	0.978	0.946	6.68749e-07
Inhba	3.88327e-11	0.560451	0.926	0.842	8.39835e-07
Atf3	4.4273e-11	-0.824677	0.632	0.732	9.57491e-07
Hao2	4.65602e-11	-0.729481	0.459	0.628	1.00696e-06
Fbln1	4.69863e-11	0.501227	0.84	0.74	1.01617e-06
Sspn	5.24773e-11	0.322576	0.273	0.124	1.13493e-06
Acsbg1	7.11359e-11	-0.388227	0.935	0.964	1.53846e-06
Ndrg2	1.12557e-10	-0.592435	0.329	0.527	2.43427e-06
Zfp280b	1.21918e-10	0.618637	0.571	0.418	2.63673e-06
Gnao1	1.26222e-10	-0.543516	0.156	0.362	2.7298e-06
Hsd17b11	3.1802e-10	-0.549845	0.615	0.735	6.87781e-06
Repin1	3.18582e-10	0.518468	0.481	0.297	6.88998e-06
Idi1	3.23398e-10	0.563646	0.636	0.461	6.99413e-06
Aldoc	3.48314e-10	0.393714	0.342	0.181	7.53299e-06
Atg12	4.39462e-10	0.446785	0.615	0.454	9.50424e-06
Hjurp	4.58337e-10	0.436159	0.545	0.358	9.91245e-06
Srgap3	4.90955e-10	-0.556557	0.255	0.441	1.06179e-05
Rpl41	4.93692e-10	0.277412	0.996	0.98	1.06771e-05
Myo1e	5.10335e-10	0.421586	0.411	0.239	1.1037e-05
Gnpda1	5.22376e-10	0.362044	0.385	0.217	1.12974e-05
Lamb1	7.51566e-10	-0.482029	0.117	0.3	1.62541e-05
Cyfip2	7.61903e-10	0.292097	0.424	0.248	1.64777e-05
Sh3kbp1	7.76156e-10	0.424151	0.424	0.252	1.67859e-05
H2-D1	8.9156e-10	-0.714089	0.714	0.793	1.92818e-05
Sfrp4	1.23234e-09	0.26973	0.299	0.147	2.66518e-05
Hmgcs1	1.32211e-09	0.537856	0.866	0.712	2.85933e-05
Tulp2	1.33791e-09	-0.632331	0.303	0.495	2.89351e-05
Mras	1.79022e-09	0.498447	0.502	0.33	3.87171e-05
Cst12	1.87958e-09	0.397059	0.459	0.265	4.06497e-05
Hspb1	2.24937e-09	-0.633602	0.212	0.416	4.86472e-05
8030451A03Rik	2.52662e-09	0.411311	0.532	0.353	5.46432e-05
Sec61g	3.5549e-09	0.352847	0.848	0.786	7.68818e-05
Plod2	3.57706e-09	0.358181	0.745	0.591	7.73611e-05
Atp5g3	3.58045e-09	0.353172	1	0.98	7.74343e-05
Msmo1	3.80613e-09	0.421839	0.922	0.846	8.23151e-05
Pqlc1	5.36588e-09	0.483366	0.684	0.551	0.000116048
Mgarp	6.49784e-09	-0.342876	0.957	0.975	0.000140529
Pdlim1	6.86252e-09	0.402107	0.498	0.316	0.000148416
Arrdc3	7.71914e-09	0.617099	0.797	0.71	0.000166942
Me2	8.241e-09	-0.47039	0.844	0.881	0.000178228
Rpl13	8.96119e-09	0.284338	1	0.978	0.000193804
Ssr3	9.02268e-09	0.309494	0.909	0.828	0.000195133
Rpl37a	9.09206e-09	0.275536	0.987	0.968	0.000196634
Tram2	9.60072e-09	0.273104	0.342	0.189	0.000207635
Mamld1	9.95111e-09	0.387323	0.489	0.315	0.000215213
Cox7a2l	1.02221e-08	0.331136	0.81	0.707	0.000221074
Dab2	1.26626e-08	0.353098	0.537	0.356	0.000273853
Rpl36al	1.37879e-08	0.298861	0.866	0.745	0.000298191
Rps24	1.43417e-08	0.271376	0.987	0.969	0.000310168
Scd2	1.44361e-08	0.386723	0.939	0.842	0.00031221
Hmox1	1.47625e-08	-0.631283	0.55	0.702	0.000319268
Sema5a	1.49303e-08	0.455755	0.775	0.663	0.000322898
Arhgap29	1.51279e-08	0.402929	0.515	0.348	0.000327171
Mgat4b	1.83253e-08	0.433925	0.779	0.672	0.000396322
Tox	1.94746e-08	-0.558419	0.182	0.352	0.000421177
Fdps	2.07968e-08	0.436131	0.714	0.565	0.000449771
Hmox2	2.24528e-08	0.297283	0.433	0.274	0.000485587
Fkbp4	2.46268e-08	-0.443853	0.749	0.796	0.000532605
Tanc1	3.1097e-08	0.390135	0.584	0.423	0.000672534
Atg101	3.18191e-08	0.386272	0.749	0.611	0.000688153
Ephx2	3.20323e-08	0.326813	0.814	0.689	0.000692763
Crim1	3.79223e-08	0.496764	0.671	0.522	0.000820145
Rps3a1	3.79689e-08	-0.352048	0.848	0.874	0.000821154
Fam234b	4.05813e-08	0.260955	0.359	0.204	0.000877652
Tmem39a	4.3437e-08	0.364237	0.498	0.338	0.000939411
Bcl6	4.5486e-08	-0.547801	0.225	0.379	0.000983727
S100a10	4.75436e-08	-0.484029	0.727	0.808	0.00102823
Rpl28	4.91245e-08	0.515482	0.727	0.565	0.00106241
Tnfrsf12a	5.30248e-08	-0.579573	0.286	0.441	0.00114677
Cnn3	5.43783e-08	0.314823	0.922	0.85	0.00117604
Tmem45a	6.66322e-08	0.351714	0.355	0.212	0.00144106
Ube2d2a	6.78479e-08	0.364586	0.827	0.761	0.00146735
F11r	7.39198e-08	-0.486716	0.649	0.736	0.00159866
Tbca	7.55327e-08	0.315068	0.887	0.833	0.00163355
Smpdl3b	8.0676e-08	0.311726	0.316	0.179	0.00174478
Spsb1	1.01747e-07	0.391317	0.913	0.827	0.00220048
Tmem263	1.21277e-07	0.344256	0.494	0.335	0.00262285
Id3	1.29647e-07	-0.440682	0.926	0.935	0.00280387
Mdfic	1.29916e-07	0.407038	0.636	0.502	0.0028097
Phyh	1.31448e-07	0.352749	0.667	0.539	0.00284282
Naglu	1.31693e-07	0.386079	0.537	0.378	0.00284813
Zfp655	1.32063e-07	0.283211	0.541	0.371	0.00285612
Fkbp5	1.36035e-07	0.265171	0.463	0.303	0.00294202
Myof	1.41981e-07	-0.454859	0.29	0.444	0.00307061
Rps11	1.45557e-07	0.2833	0.944	0.912	0.00314797
Smoc1	1.56967e-07	0.321651	0.407	0.256	0.00339472
Plekha1	1.6068e-07	0.25418	0.281	0.156	0.00347502
Meg3	1.63925e-07	-0.538158	0.784	0.83	0.0035452
Smarca2	1.70431e-07	0.320556	0.628	0.461	0.00368592
Bex3	1.72019e-07	0.303857	0.861	0.825	0.00372026
Trappc1	1.77625e-07	0.280395	0.394	0.238	0.0038415
Creb3l2	1.8417e-07	0.372764	0.55	0.397	0.00398305
Rimklb	1.84585e-07	0.296003	0.39	0.243	0.00399202
Rps6	1.89361e-07	0.269689	0.9	0.852	0.00409531
Rcn3	1.92771e-07	0.279236	0.515	0.355	0.00416905
Dusp6	1.97437e-07	-0.731427	0.615	0.691	0.00426996
Noct	2.07676e-07	0.282207	0.459	0.301	0.0044914
Ubxn7	2.21677e-07	0.320912	0.494	0.333	0.0047942
Angptl4	2.27412e-07	0.408561	0.346	0.199	0.00491824
Fam102b	2.28285e-07	0.353369	0.368	0.227	0.00493713
Cers5	2.29609e-07	0.313547	0.537	0.367	0.00496576
St3gal5	2.50442e-07	0.283695	0.926	0.888	0.0054163
Rpl39	2.61299e-07	0.292778	0.957	0.959	0.00565112
Tmem11	2.6647e-07	0.322502	0.732	0.578	0.00576294
Rnf4	2.92195e-07	0.299567	0.701	0.533	0.0063193
Nr1d1	3.01109e-07	-0.439282	0.684	0.758	0.00651208
Cox4i1	3.08845e-07	-0.342209	0.792	0.833	0.00667939
Stim1	3.33211e-07	-0.410321	0.26	0.417	0.00720635
Tbcel	3.74536e-07	0.338686	0.494	0.347	0.00810009
Fabp5	3.92696e-07	0.378919	0.576	0.441	0.00849283
Snrpe	3.99174e-07	0.324363	0.736	0.617	0.00863293
Brd1	4.14475e-07	0.352618	0.584	0.445	0.00896386
Fhl1	4.20726e-07	-0.393561	0.364	0.515	0.00909905
Id2	4.8369e-07	-0.355671	0.922	0.931	0.0104608
Gadd45b	5.13395e-07	-0.444781	0.247	0.396	0.0111032
Socs3	5.26973e-07	-0.652233	0.424	0.538	0.0113968
Fbxo34	5.65659e-07	0.386601	0.571	0.427	0.0122335
Mapk6	5.80473e-07	0.36418	0.576	0.445	0.0125539
Itgav	5.82256e-07	0.403138	0.662	0.525	0.0125925
Rpn2	6.45438e-07	0.351636	0.697	0.584	0.0139589
Bnc2	6.82001e-07	-0.402126	0.208	0.354	0.0147496
Hsp90aa1	7.40323e-07	-0.420851	0.844	0.863	0.016011
Pip4p1	7.93835e-07	0.295111	0.316	0.183	0.0171683
Rab2b	8.22759e-07	0.312706	0.316	0.187	0.0177938
Yeats4	8.50472e-07	0.322998	0.455	0.306	0.0183932
Timp2	8.99183e-07	-0.415961	0.481	0.605	0.0194466
Hspa1a	9.11647e-07	-0.661484	0.589	0.717	0.0197162
Ier2	9.2018e-07	-0.551602	0.649	0.71	0.0199007
2810410L24Rik	9.76089e-07	-0.464366	0.277	0.415	0.0211099
Atp5h	9.76479e-07	-0.38983	0.571	0.679	0.0211183
Mgst1	1.02047e-06	-0.380985	0.818	0.861	0.0220698
Spock2	1.08653e-06	-0.477219	0.58	0.677	0.0234983
Arf4	1.14654e-06	0.322826	0.896	0.853	0.0247962
Rpl10	1.28351e-06	0.261393	0.861	0.761	0.0277585
Adgrg1	1.37336e-06	0.43041	0.714	0.615	0.0297016
Rpl18a	1.39437e-06	0.336175	0.853	0.771	0.0301559
Cbx4	1.42158e-06	0.371952	0.749	0.63	0.0307446
Atp6v0b	1.42321e-06	-0.424759	0.442	0.546	0.0307797
Sema7a	1.44246e-06	0.319207	0.45	0.304	0.0311961
Rpl22	1.60337e-06	0.272241	0.913	0.863	0.0346762
Nucb1	1.61331e-06	0.293759	0.615	0.441	0.0348911
Nr5a1	1.80283e-06	-0.390876	0.368	0.496	0.0389899
Cyp11a1	1.86522e-06	-0.518757	0.844	0.879	0.0403391
Rpl36a	1.91303e-06	0.270435	0.935	0.906	0.0413732
AU020206	2.04017e-06	0.307126	0.385	0.248	0.0441228
Fzd4	2.07317e-06	0.292959	0.312	0.189	0.0448365
Mob4	2.18059e-06	0.288103	0.476	0.334	0.0471597
Snx18	2.24355e-06	0.3617	0.381	0.254	0.0485213
Galnt2	2.29532e-06	0.294424	0.437	0.299	0.049641
Fshr	2.38203e-06	-0.426484	0.424	0.558	0.0515161
Mro	2.38871e-06	-0.405789	0.857	0.902	0.0516606
Npr1	2.54226e-06	-0.57143	0.156	0.287	0.0549814
Ndufb9	2.55243e-06	-0.315605	0.619	0.712	0.0552013
Bst2	2.66075e-06	0.310051	0.74	0.597	0.0575441
Tnfaip3	2.67272e-06	-0.544079	0.42	0.53	0.057803
Hist1h2bc	2.68273e-06	0.623935	0.502	0.374	0.0580194
Fam98b	2.6918e-06	0.289195	0.429	0.293	0.0582156
Prdx4	2.83512e-06	0.277749	0.489	0.339	0.0613152
Hcn1	2.87263e-06	-0.394003	0.268	0.405	0.0621264
Aif1l	2.91849e-06	0.329264	0.602	0.464	0.0631181
2900097C17Rik	2.98895e-06	0.257658	0.684	0.541	0.0646421
Rpl11	3.05687e-06	0.251709	0.983	0.945	0.0661109
Eif3f	3.48024e-06	0.263215	0.874	0.816	0.0752671
Spag7	3.66333e-06	0.264274	0.481	0.333	0.0792269
Afdn	3.67206e-06	0.312779	0.42	0.29	0.0794156
Eif4g3	3.68116e-06	-0.390211	0.364	0.491	0.0796125
Eef1b2	3.68356e-06	0.277815	0.939	0.904	0.0796643
Tbc1d10b	3.83968e-06	0.360749	0.351	0.226	0.0830409
Timp3	4.01022e-06	-0.487275	0.688	0.782	0.086729
Cops4	4.28634e-06	0.322846	0.489	0.354	0.0927006
Mbtps1	4.457e-06	0.278918	0.74	0.63	0.0963915
Aldh1a1	4.75129e-06	-0.443061	0.944	0.935	0.102756
Fads1	4.95683e-06	0.336644	0.654	0.526	0.107201
Ppp1r9a	5.20737e-06	-0.514963	0.403	0.503	0.11262
Srf	5.21662e-06	0.33778	0.511	0.385	0.11282
Senp7	5.40164e-06	0.281767	0.29	0.173	0.116821
Gem	5.54645e-06	-0.58561	0.524	0.639	0.119953
Bmp2	5.6076e-06	-0.554071	0.32	0.473	0.121276
Lmo4	5.88269e-06	-0.300696	0.771	0.8	0.127225
Ogdhl	5.92801e-06	-0.385828	0.45	0.576	0.128205
Snapin	6.49244e-06	0.303231	0.455	0.32	0.140412
Prrt4	6.91443e-06	0.285692	0.459	0.323	0.149538
Vim	7.27014e-06	-0.445604	0.874	0.889	0.157231
Shmt2	7.74755e-06	0.275094	0.416	0.28	0.167556
Crispld2	7.75063e-06	-0.445559	0.693	0.735	0.167623
Eif3l	7.78224e-06	0.266113	0.753	0.672	0.168307
Gls	7.80308e-06	0.320055	0.684	0.547	0.168757
Gpx7	7.93638e-06	0.319789	0.39	0.258	0.17164
Arhgap23	8.29539e-06	0.250983	0.372	0.239	0.179404
Zfp207	8.55301e-06	0.28182	0.684	0.564	0.184976
Ctnnd1	8.65575e-06	0.292055	0.697	0.579	0.187198
Mt2	9.10947e-06	-0.335589	0.468	0.609	0.19701
Ccdc50	9.24549e-06	0.25594	0.472	0.336	0.199952
Hif1a	9.52661e-06	0.306865	0.71	0.584	0.206032
Zfp131	9.76869e-06	0.32621	0.571	0.439	0.211268
Xist	9.91955e-06	-0.437984	0.281	0.421	0.21453
Sinhcaf	1.01578e-05	0.264575	0.264	0.159	0.219683
Fut11	1.02253e-05	0.250239	0.325	0.203	0.221143
Hadha	1.02895e-05	0.277961	0.853	0.741	0.22253
Rrad	1.10303e-05	-0.261641	0.212	0.348	0.238552
Rab1a	1.10946e-05	0.260102	0.801	0.716	0.239944
Tubb2b	1.11937e-05	-0.425544	0.472	0.572	0.242086
Smoc2	1.13515e-05	-0.372148	0.502	0.611	0.245499
Pcdh7	1.20815e-05	0.261111	0.277	0.165	0.261286
Auts2	1.2216e-05	-0.401477	0.26	0.392	0.264195
Pxdn	1.2577e-05	0.289504	0.519	0.387	0.272004
Mex3c	1.31368e-05	0.339756	0.688	0.574	0.28411
Dync1i1	1.33124e-05	-0.397587	0.16	0.288	0.287906
Rras	1.35333e-05	0.263723	0.372	0.245	0.292684
Nppc	1.5418e-05	0.304245	0.615	0.49	0.333445
Mat2a	1.60339e-05	-0.46349	0.385	0.498	0.346764
Hic2	1.60433e-05	0.295283	0.433	0.309	0.346968
Txndc5	1.60609e-05	0.252187	0.732	0.644	0.347349
Tgif1	1.71333e-05	0.349955	0.918	0.863	0.370541
Apoe	1.71632e-05	-0.399225	0.134	0.252	0.371188
Ibtk	1.88123e-05	0.26267	0.368	0.247	0.406853
1810013L24Rik	1.95175e-05	0.28573	0.654	0.517	0.422106
Klc2	1.97768e-05	0.314356	0.368	0.25	0.427712
Strn	2.04806e-05	0.265403	0.442	0.311	0.442935
Klf6	2.08696e-05	-0.390373	0.922	0.911	0.451347
Ptbp3	2.10716e-05	0.291985	0.636	0.533	0.455716
Fam120a	2.21809e-05	0.288283	0.727	0.643	0.479706
Rybp	2.31734e-05	0.259542	0.727	0.609	0.501171
Ppp1r18	2.34949e-05	0.286127	0.468	0.338	0.508124
Nap1l1	2.65691e-05	0.255519	0.81	0.725	0.57461
G3bp1	2.66992e-05	0.276877	0.74	0.647	0.577424
Insig1	2.67761e-05	0.35797	0.762	0.657	0.579088
Sertad2	2.69284e-05	0.276516	0.606	0.457	0.582381
Ppp3ca	2.73101e-05	-0.319518	0.511	0.596	0.590635
Ganab	2.74446e-05	0.258111	0.636	0.501	0.593544
Gprc5b	2.91597e-05	-0.380667	0.294	0.4	0.630636
Lpar6	2.98226e-05	0.333664	0.312	0.206	0.644974
Bmpr2	2.99985e-05	0.280818	0.848	0.776	0.648777
Ankrd40	3.0064e-05	0.275267	0.446	0.323	0.650194
Rpl35	3.05806e-05	-0.322926	0.693	0.728	0.661366
Ttc13	3.07175e-05	0.254938	0.39	0.271	0.664327
Tut4	3.34434e-05	0.356327	0.658	0.536	0.723279
C2cd2l	3.3523e-05	0.287916	0.359	0.248	0.725003
Irf2bp2	3.50148e-05	0.287504	0.827	0.766	0.757265
Tmem123	3.66274e-05	0.286649	0.688	0.56	0.79214
Fam49b	3.73297e-05	0.256251	0.576	0.43	0.80733
Klf9	3.79953e-05	-0.44784	0.55	0.629	0.821725
Csrp2	3.87756e-05	0.528654	0.58	0.476	0.8386
Tm9sf2	4.10701e-05	0.255806	0.71	0.585	0.888223
Ap4m1	4.15202e-05	0.28342	0.268	0.167	0.897957
Tuba1a	4.39814e-05	0.298411	0.866	0.806	0.951185
Acly	4.44483e-05	0.268065	0.719	0.599	0.961284
Nfil3	4.45192e-05	-0.385768	0.645	0.737	0.962817
Herc3	4.48808e-05	0.297665	0.264	0.163	0.970637
Stard4	4.64264e-05	0.266546	0.407	0.28	1
Hmgb2	4.81619e-05	0.273598	0.571	0.438	1
Gsta4	5.12348e-05	0.260725	0.706	0.595	1
Lhcgr	5.19069e-05	-0.387577	0.753	0.81	1
Stmn1	5.21722e-05	0.278956	0.645	0.532	1
Serpinb6b	5.53622e-05	0.332719	0.481	0.36	1
Txnl1	5.89657e-05	0.276344	0.797	0.733	1
Gm37350	6.30845e-05	-0.382127	0.299	0.421	1
Cst3	6.50287e-05	-0.250461	0.879	0.881	1
Map4k4	6.53857e-05	-0.338432	0.511	0.613	1
Atp1b2	6.61732e-05	0.290386	0.939	0.912	1
Rasl11a	7.18785e-05	-0.603205	0.312	0.412	1
Tor1aip2	7.73759e-05	0.258509	0.775	0.699	1
Cd63	7.91432e-05	-0.318938	0.745	0.781	1
Stxbp6	8.01729e-05	0.268819	0.364	0.249	1
Itpkc	8.39182e-05	0.330592	0.364	0.264	1
Slco3a1	8.95217e-05	0.364976	0.472	0.37	1
Fndc3b	9.46949e-05	0.335177	0.758	0.658	1
F3	9.62056e-05	-0.585539	0.524	0.607	1
Got1	9.72101e-05	-0.315094	0.446	0.551	1
Zfx	0.000101172	0.276181	0.307	0.205	1
Akirin2	0.000111775	0.25547	0.589	0.477	1
Fermt2	0.000112466	0.27959	0.675	0.565	1
Fbxo32	0.000115857	-0.365821	0.476	0.572	1
Sel1l	0.000121736	0.274825	0.658	0.521	1
Rnasek	0.000136624	-0.282705	0.359	0.467	1
Ndel1	0.000138428	0.255135	0.749	0.642	1
Ano6	0.000143051	-0.335096	0.442	0.525	1
Lats2	0.000144171	0.276642	0.481	0.375	1
Cry1	0.000150202	0.289789	0.481	0.378	1
Hipk3	0.000158407	0.284315	0.619	0.498	1
Slc3a2	0.000161511	-0.26327	0.853	0.871	1
Map3k7	0.000162091	0.256916	0.468	0.355	1
Ywhaq	0.000165227	-0.253701	0.835	0.894	1
Fdx1	0.000169272	-0.408156	0.939	0.961	1
Wdr6	0.000187133	0.272251	0.511	0.4	1
Slc38a10	0.000187204	0.278991	0.264	0.172	1
Ar	0.000187625	0.256024	0.424	0.311	1
Osbpl5	0.000195439	0.25063	0.294	0.198	1
Ptbp1	0.000205301	-0.309159	0.615	0.69	1
Plau	0.000206308	-1.00777	0.377	0.45	1
Plekha2	0.000206346	0.253577	0.303	0.207	1
Zmym2	0.000221437	0.304521	0.416	0.314	1
Msrb3	0.000225252	-0.329176	0.152	0.25	1
Cdkn1a	0.000241865	-0.481895	0.403	0.509	1
Wdr1	0.000262593	0.287348	0.649	0.56	1
Slc7a8	0.00026755	-0.275371	0.385	0.512	1
Pnp	0.000300295	-0.294172	0.294	0.403	1
Dlc1	0.000335282	0.359912	0.342	0.249	1
Srbd1	0.000358388	0.285215	0.476	0.374	1
Tacc1	0.000396862	-0.463717	0.442	0.509	1
Pim3	0.000414991	0.28579	0.848	0.785	1
Mbnl1	0.000440909	-0.265367	0.255	0.365	1
Frzb	0.000442801	-0.292883	0.195	0.297	1
Abi1	0.000458614	-0.469699	0.766	0.785	1
Sytl4	0.000469415	0.254473	0.372	0.266	1
Rpl29	0.000471408	0.253122	0.45	0.333	1
Mapkbp1	0.000490008	-0.360614	0.338	0.435	1
Sox12	0.000499415	-0.345309	0.316	0.405	1
Anapc5	0.000550516	-0.281251	0.554	0.603	1
Eif4a2	0.000637087	0.257214	0.97	0.93	1
Sppl3	0.000643298	0.2644	0.688	0.61	1
Npr2	0.000680767	-0.372733	0.502	0.566	1
Gata4	0.000682367	-0.279726	0.879	0.881	1
Cacna1a	0.000689711	-0.322672	0.169	0.26	1
Hspg2	0.000705618	-0.25095	0.177	0.272	1
Ephx1	0.000714065	-0.350031	0.199	0.299	1
Snrpb2	0.000726913	0.250446	0.671	0.587	1
Anp32e	0.000742245	0.264233	0.545	0.424	1
Tprgl	0.000750162	-0.293126	0.506	0.572	1
Abhd4	0.000795616	-0.309505	0.636	0.664	1
Enpep	0.000802172	-0.290126	0.177	0.282	1
Nampt	0.00080451	0.254406	0.519	0.422	1
Ubap1	0.00080694	0.260963	0.394	0.303	1
Rnf10	0.000818094	0.379536	0.81	0.762	1
Zfp36	0.000843256	-0.282562	0.909	0.913	1
Setx	0.00084382	0.314631	0.303	0.21	1
Tpm1	0.000843939	-0.28338	0.593	0.657	1
H1f0	0.000875996	-0.330187	0.597	0.676	1
Unc119	0.000973306	-0.281335	0.199	0.285	1
Tob2	0.0010075	-0.268197	0.403	0.496	1
Map3k5	0.00103765	0.279644	0.519	0.428	1
Gadd45g	0.00108641	-0.359347	0.545	0.642	1
Trib1	0.00111057	-0.354267	0.234	0.32	1
Rnf141	0.00114364	-0.26975	0.221	0.303	1
Heph	0.0012013	-0.316457	0.753	0.792	1
Selenop	0.0012026	-0.38224	0.372	0.46	1
Thbs1	0.00129564	-0.693579	0.455	0.508	1
Slmap	0.00129841	-0.271257	0.264	0.351	1
Alas1	0.00131128	0.31369	0.355	0.257	1
Etl4	0.00148136	-0.317393	0.359	0.446	1
Ubl3	0.00156261	-0.274287	0.606	0.666	1
Rap2b	0.00182686	0.252635	0.476	0.37	1
Bcl2l1	0.00204772	-0.268271	0.182	0.262	1
Bpifb4	0.0021562	-0.366276	0.212	0.291	1
Ccn2	0.00218763	-0.602976	0.385	0.477	1
Lgals1	0.00254959	-0.389587	0.32	0.386	1
Dock9	0.00257995	-0.268793	0.416	0.477	1
Ssr2	0.00273249	-0.325729	0.468	0.517	1
Bag3	0.0027631	-0.315968	0.727	0.721	1
Gm20400	0.0027799	0.315052	0.29	0.211	1
Nfe2l2	0.00302173	-0.303414	0.489	0.561	1
Sypl	0.00321309	0.250513	0.459	0.382	1
Arid5b	0.00329126	-0.328125	0.203	0.278	1
Ier5	0.00369862	-0.379502	0.377	0.442	1
Mprip	0.00370416	-0.313888	0.468	0.523	1
Atp6v1h	0.00406615	-0.26864	0.268	0.345	1
Ss18	0.00415379	-0.307453	0.545	0.592	1
Lmna	0.00437257	-0.320315	0.377	0.441	1
Bambi	0.00486119	-0.275391	0.19	0.273	1
Igsf3	0.00487713	0.257933	0.342	0.259	1
Hexim1	0.00506849	-0.287026	0.589	0.629	1
Acadl	0.00522612	0.251843	0.537	0.485	1
Psme2	0.00556244	-0.25711	0.247	0.313	1
Rnd2	0.00624477	0.261248	0.675	0.6	1
Hmgcs2	0.00682177	0.300751	0.745	0.69	1
Anxa3	0.00706546	0.300838	0.255	0.184	1
Vapb	0.00716351	-0.253372	0.459	0.51	1
F2r	0.00725614	-0.323283	0.195	0.263	1
Rdm1	0.00767368	-0.340878	0.372	0.424	1
Klf10	0.00776389	-0.277291	0.398	0.473	1
Amhr2	0.00910429	-0.270933	0.745	0.763	1
Ppp1r10	0.00922975	-0.258104	0.216	0.284	1
Pakap.1	0.00969542	0.301711	0.455	0.388	1
Snhg6	0.0098847	0.271003	0.632	0.574	1
Plk2	0.0101628	-0.309871	0.255	0.322	1
Arl5b	0.0104903	0.257421	0.515	0.453	1
Rora	0.0112434	-0.31559	0.364	0.424	1
Ces2g	0.0114655	-0.3238	0.286	0.355	1
Mnt	0.012653	0.252413	0.403	0.335	1
Tubb4b	0.0129209	-0.250751	0.545	0.577	1
Mical3	0.0140134	-0.26447	0.234	0.292	1
Irf1	0.0161739	-0.27119	0.835	0.824	1
Rerg	0.0171347	-0.263971	0.359	0.413	1
Ppp2r5a	0.0202534	-0.254853	0.307	0.356	1
Sptbn1	0.0209447	-0.25097	0.632	0.646	1
Igfbp7	0.0217237	0.352385	0.32	0.258	1
Tex14	0.0232035	-0.337533	0.39	0.448	1
Plagl1	0.0269678	-0.252188	0.346	0.403	1
Pdap1	0.0301259	-0.255578	0.485	0.52	1
Rhoc	0.030137	-0.25084	0.437	0.475	1
Map4	0.031116	-0.251607	0.429	0.475	1
Tnfaip6	0.0359875	-0.287483	0.216	0.267	1
Nudt4	0.0392403	-0.279482	0.481	0.519	1
Spry2	0.0393507	-0.253979	0.476	0.511	1
Stard7	0.0395012	-0.258017	0.359	0.407	1
Cebpd	0.0407855	-0.3369	0.26	0.309	1
Hist1h1c	0.0430675	0.356724	0.446	0.414	1
Pnisr	0.0445877	-0.266711	0.325	0.371	1
Fdxr	0.0465227	-0.260477	0.615	0.619	1
Neat1	0.0500965	0.265584	0.277	0.232	1
Hbegf	0.0504046	-0.268747	0.225	0.268	1
Cxcl2	0.0623417	0.296499	0.407	0.355	1
Irs2	0.0629712	-0.284905	0.645	0.656	1
Ccn1	0.0716149	-0.287266	0.797	0.804	1
Gm2044	0.072886	-0.299941	0.264	0.31	1
Frat2	0.0769384	-0.251881	0.532	0.536	1
Egr2	0.0772977	-0.263814	0.554	0.581	1
Rasl11b	0.0958148	-0.298444	0.385	0.427	1
Cfh	0.107361	-0.260251	0.242	0.275	1
Lrp11	0.167233	-0.313883	0.351	0.366	1
Dlgap1	0.2013	-1.11468	0.342	0.352	1
Actn1	0.436835	-0.271792	0.342	0.35	1
N4bp2l1	0.443819	-0.256603	0.325	0.288	1

## Sheet: Unknown
	p_val	avg_log2FC	pct.1	pct.2	p_val_adj
Greb1	3.49365e-67	-1.5896	0.372	0.658	7.55572e-63
Lhcgr	4.49073e-49	-1.84986	0.066	0.299	9.7121e-45
Aldh1a1	9.01959e-48	-1.5833	0.285	0.555	1.95067e-43
Prss35	8.04619e-42	-1.78364	0.085	0.302	1.74015e-37
Prkar2b	2.40618e-41	-0.987347	0.469	0.697	5.20384e-37
Gm35533	1.3172e-37	-1.69102	0.141	0.365	2.8487e-33
Tenm4	2.59902e-36	1.13929	0.475	0.221	5.6209e-32
Inhba	3.88144e-36	-1.10448	0.297	0.541	8.3944e-32
Acsbg1	1.71782e-33	-1.18681	0.293	0.51	3.71512e-29
Fos	4.93257e-33	-0.810744	0.699	0.834	1.06677e-28
Malat1	6.56871e-33	-0.896097	0.55	0.751	1.42061e-28
Nfkbia	2.33694e-30	-1.11493	0.249	0.455	5.0541e-26
Mgarp	2.3882e-29	-1.13437	0.255	0.455	5.16496e-25
Ctsb	4.11209e-27	-0.965755	0.253	0.456	8.89322e-23
Junb	1.92724e-26	-0.971019	0.352	0.539	4.16804e-22
Mro	9.75176e-26	-1.139	0.138	0.316	2.10901e-21
Jun	1.37547e-25	-0.683725	0.64	0.78	2.97473e-21
Clu	5.13817e-25	-1.13177	0.27	0.448	1.11123e-20
Gstm1	1.08828e-24	-1.14849	0.349	0.533	2.35362e-20
Id2	2.78322e-24	-0.994056	0.236	0.425	6.01927e-20
Me1	5.92881e-24	-1.06953	0.207	0.391	1.28222e-19
Glul	6.33672e-24	-1.00393	0.212	0.394	1.37044e-19
Ucp2	1.26935e-22	0.797746	0.466	0.27	2.74522e-18
Gstm2	3.06881e-22	-0.908378	0.312	0.501	6.63693e-18
Zfp36	5.1017e-22	-0.84843	0.409	0.579	1.10334e-17
Rps13	4.32624e-20	0.477517	0.814	0.709	9.35637e-16
Thbs1	6.03629e-20	0.851613	0.455	0.271	1.30547e-15
Ivns1abp	6.76964e-20	0.69827	0.583	0.399	1.46407e-15
Fdx1	8.18968e-20	-0.946933	0.335	0.5	1.77118e-15
Rps4x	1.19075e-19	0.489136	0.784	0.657	2.57523e-15
Meg3	1.9791e-19	-1.07932	0.165	0.318	4.28021e-15
Igfbp7	1.34623e-18	0.876012	0.319	0.154	2.9115e-14
Rps20	1.5331e-18	0.386863	0.857	0.758	3.31564e-14
Ubc	1.6599e-18	-0.407487	0.931	0.955	3.58987e-14
Egr1	2.92065e-18	-0.623292	0.604	0.737	6.31648e-14
Rps5	9.24559e-18	0.475327	0.758	0.616	1.99954e-13
Inha	1.60518e-17	-0.351056	0.935	0.974	3.47151e-13
Abi1	2.92267e-17	-0.870136	0.232	0.385	6.32087e-13
Ldlr	3.91112e-17	-0.919174	0.118	0.252	8.45858e-13
Rps15a	5.58303e-17	0.461093	0.779	0.635	1.20744e-12
Gata4	7.49305e-17	-0.814327	0.236	0.389	1.62052e-12
Hspa1a	8.11142e-17	-1.00189	0.144	0.282	1.75426e-12
Rpl39	8.17861e-17	0.473685	0.75	0.617	1.76879e-12
Scarb1	1.72114e-16	-0.980646	0.122	0.253	3.72232e-12
Mras	4.76045e-16	0.756684	0.329	0.18	1.02954e-11
Kctd14	7.01567e-16	0.763101	0.289	0.143	1.51728e-11
Nr4a1	1.49777e-15	-0.587456	0.595	0.699	3.23923e-11
Rpl17	2.93055e-15	0.415089	0.794	0.68	6.3379e-11
Rgcc	3.10427e-15	0.676686	0.28	0.136	6.71361e-11
Eef1b2	3.64537e-15	0.529217	0.622	0.478	7.88385e-11
Mt1	1.20806e-14	-0.58383	0.379	0.52	2.61267e-10
Id3	1.23708e-14	-0.658835	0.29	0.438	2.67543e-10
Rpl23	1.54349e-14	0.335185	0.893	0.83	3.33811e-10
Rps23	2.34914e-14	0.479983	0.669	0.517	5.08048e-10
Rpl23a	2.48269e-14	0.417788	0.779	0.673	5.3693e-10
Irf1	3.54532e-14	-0.821165	0.207	0.338	7.66746e-10
Rpl13	5.89592e-14	0.342544	0.864	0.772	1.27511e-09
Gja1	9.87291e-14	-0.374638	0.762	0.856	2.13521e-09
Stmn1	1.22338e-13	0.617296	0.45	0.306	2.64581e-09
Rps27a	2.65948e-13	0.352638	0.826	0.723	5.75165e-09
Ifrd1	2.6727e-13	-0.646314	0.425	0.548	5.78025e-09
Rnf19b	3.01307e-13	0.640947	0.331	0.194	6.51637e-09
Calm1	1.20995e-12	-0.669407	0.338	0.462	2.61676e-08
Rpl34	1.29237e-12	0.381505	0.743	0.62	2.79502e-08
Fosb	3.56568e-12	-0.484595	0.571	0.673	7.7115e-08
Rpl27a	6.16153e-12	0.327111	0.822	0.76	1.33255e-07
Me2	6.41174e-12	-0.735838	0.203	0.32	1.38667e-07
Rpl37a	6.80714e-12	0.367544	0.75	0.655	1.47218e-07
Hmgcs2	8.60714e-12	0.678379	0.341	0.214	1.86147e-07
Cpe	8.82413e-12	-0.489988	0.562	0.668	1.90839e-07
Rps7	9.46143e-12	0.370207	0.747	0.627	2.04622e-07
Rpl36a	1.09449e-11	0.476143	0.618	0.488	2.36705e-07
Rpl6	2.29943e-11	0.343857	0.768	0.664	4.97298e-07
Rpl9	4.08903e-11	0.341059	0.792	0.709	8.84335e-07
Rps24	5.89299e-11	0.27785	0.799	0.709	1.27448e-06
Slc3a2	7.41088e-11	-0.643587	0.282	0.401	1.60275e-06
Rpl3	8.60558e-11	0.445892	0.563	0.431	1.86113e-06
Gtf2e2	9.20297e-11	0.647459	0.25	0.14	1.99033e-06
Rpl5	1.0854e-10	0.334055	0.768	0.683	2.34739e-06
Sqstm1	1.20657e-10	-0.487886	0.488	0.605	2.60946e-06
Gapdh	1.97635e-10	-0.628385	0.22	0.331	4.27425e-06
Msmo1	3.91529e-10	-0.624069	0.207	0.318	8.4676e-06
Ptma	6.70677e-10	0.257186	0.914	0.882	1.45047e-05
Klf6	6.80677e-10	-0.476353	0.55	0.633	1.4721e-05
Rps11	8.0884e-10	0.398799	0.642	0.515	1.74928e-05
Elovl5	8.12516e-10	-0.538242	0.271	0.383	1.75723e-05
Rps12	9.79392e-10	0.334785	0.734	0.636	2.11813e-05
Tubb5	1.21786e-09	0.405911	0.642	0.54	2.63387e-05
Trib2	1.43142e-09	-0.67198	0.195	0.295	3.09572e-05
Ccn1	1.50727e-09	-0.591113	0.328	0.44	3.25977e-05
Scd2	2.53994e-09	-0.473275	0.466	0.567	5.49312e-05
Rps8	2.93277e-09	0.278626	0.867	0.794	6.3427e-05
Cyp11a1	3.54458e-09	-0.656636	0.295	0.399	7.66586e-05
Eef1g	4.06978e-09	0.469967	0.513	0.397	8.8017e-05
Klf4	4.36437e-09	-0.505383	0.327	0.444	9.43882e-05
Rpl4	4.61731e-09	0.296828	0.719	0.618	9.98586e-05
Crispld2	5.65345e-09	-0.649196	0.234	0.33	0.000122267
Ubb	8.74276e-09	-0.290737	0.826	0.879	0.00018908
Rpl11	9.5837e-09	0.373133	0.656	0.561	0.000207267
Rps16	1.04975e-08	0.25006	0.843	0.781	0.00022703
Psap	1.62415e-08	-0.46566	0.447	0.542	0.000351255
Ccnd2	1.71042e-08	0.443295	0.405	0.292	0.000369912
Sgk1	1.99346e-08	0.572257	0.28	0.181	0.000431126
Jund	2.84083e-08	-0.256613	0.82	0.875	0.000614385
Cxcl1	4.30422e-08	-0.557497	0.214	0.312	0.000930875
Akr1c14	5.3287e-08	0.466066	0.373	0.27	0.00115244
Btg2	5.80048e-08	-0.456414	0.308	0.41	0.00125447
Rps25	6.75182e-08	0.292463	0.705	0.613	0.00146022
Rps17	9.18136e-08	0.324764	0.645	0.552	0.00198565
Msi2	9.51805e-08	-0.588165	0.195	0.286	0.00205847
Sfpq	1.09744e-07	0.462697	0.29	0.193	0.00237343
Cox7c	1.16692e-07	0.352426	0.566	0.459	0.0025237
Serpinb6a	2.20047e-07	0.464756	0.375	0.276	0.00475896
Rpl10a	2.60871e-07	0.343609	0.537	0.428	0.00564185
Rps2	2.61737e-07	0.353399	0.574	0.468	0.00566059
H2-K1	3.15339e-07	-0.508614	0.25	0.342	0.00681984
Tsc22d1	3.34099e-07	-0.332982	0.686	0.753	0.00722556
Atp5g2	3.51104e-07	0.395571	0.528	0.43	0.00759333
Ddx3x	3.58569e-07	-0.369459	0.428	0.524	0.00775476
Hadh	3.66739e-07	0.490728	0.257	0.17	0.00793147
Cct5	4.17166e-07	0.450389	0.268	0.177	0.00902205
Cavin1	4.50507e-07	-0.545076	0.23	0.318	0.00974312
Hspa8	5.53135e-07	-0.474353	0.348	0.437	0.0119627
Rps6	9.23432e-07	0.351859	0.491	0.393	0.0199711
Jak1	9.86067e-07	0.453198	0.388	0.295	0.0213257
Npm1	1.04577e-06	0.3099	0.61	0.5	0.0226169
Mid1ip1	1.22646e-06	-0.567176	0.179	0.258	0.0265246
Rpl22	1.37709e-06	0.354546	0.462	0.359	0.0297823
Fscn1	1.81547e-06	0.451281	0.287	0.201	0.0392633
Grb14	1.85471e-06	-0.404967	0.274	0.367	0.0401118
Myc	1.90706e-06	0.434333	0.331	0.236	0.0412441
Pgam1	2.46985e-06	-0.425272	0.35	0.436	0.0534154
Serinc3	2.68014e-06	-0.41323	0.415	0.506	0.0579634
Slc38a2	2.87573e-06	-0.383699	0.357	0.445	0.0621933
Hsd3b1	3.75471e-06	-0.320081	0.428	0.519	0.0812031
Bex4	5.27693e-06	0.368518	0.526	0.443	0.114124
Ywhae	5.32996e-06	0.277578	0.667	0.598	0.115271
Tshz1	5.52326e-06	0.378095	0.356	0.264	0.119452
Rpl24	6.07607e-06	0.278234	0.565	0.475	0.131407
Gramd1b	6.18683e-06	-0.535584	0.196	0.272	0.133802
Mex3c	6.43148e-06	0.404966	0.262	0.181	0.139094
Rpl7	6.58258e-06	0.278964	0.642	0.568	0.142361
Tob1	7.4514e-06	-0.454375	0.228	0.303	0.161152
Tomm7	7.60301e-06	0.443278	0.251	0.175	0.16443
Cct4	8.37189e-06	0.343703	0.315	0.226	0.181059
Gas5	8.78873e-06	0.425039	0.286	0.205	0.190074
Rpl18a	1.1413e-05	0.37928	0.414	0.327	0.24683
Hsp90aa1	1.27144e-05	-0.452579	0.326	0.399	0.274975
Hadha	1.68751e-05	0.311073	0.305	0.221	0.364959
Fus	1.72431e-05	0.291133	0.582	0.497	0.372916
Ptprd	2.00421e-05	0.471628	0.253	0.183	0.433451
Btg1	2.15338e-05	-0.393784	0.341	0.416	0.465711
Klf2	2.27717e-05	-0.474792	0.302	0.376	0.492483
Marcks	2.5334e-05	-0.381481	0.38	0.46	0.547898
Hnrnpab	2.98256e-05	0.286029	0.605	0.526	0.645037
Eif3f	3.43052e-05	0.322707	0.366	0.281	0.741919
Nono	4.15007e-05	0.300959	0.388	0.306	0.897537
Ftl1	5.42301e-05	-0.420969	0.228	0.3	1
G3bp1	5.74856e-05	0.419611	0.34	0.261	1
Amotl2	5.92427e-05	0.388875	0.282	0.208	1
Rps3	7.70676e-05	0.393805	0.396	0.329	1
Ran	8.36753e-05	0.332532	0.359	0.286	1
Rgs2	0.000120148	0.285895	0.487	0.41	1
H2-D1	0.000130976	-0.45336	0.291	0.351	1
Rpl19	0.000132421	0.32177	0.329	0.254	1
Htra1	0.000138344	0.383605	0.317	0.248	1
Gls	0.000143265	0.327946	0.28	0.206	1
Prkcd	0.000145554	0.420571	0.275	0.207	1
Snrpf	0.000163421	0.285363	0.297	0.224	1
Atp1b2	0.000168031	-0.372812	0.37	0.43	1
Fosl2	0.000171358	-0.314395	0.443	0.512	1
Pnrc1	0.000179765	-0.362437	0.348	0.411	1
Hnrnpul1	0.000194332	0.304496	0.284	0.212	1
Rps9	0.000211275	0.254582	0.467	0.392	1
Tut4	0.00024558	0.374803	0.282	0.216	1
Psmb1	0.000253352	0.258087	0.328	0.252	1
Aldoa	0.000274773	-0.271389	0.533	0.59	1
Cd81	0.000284573	-0.299155	0.416	0.48	1
Map1b	0.000426624	0.28902	0.29	0.223	1
Txnip	0.000427442	-0.290912	0.449	0.513	1
Anp32b	0.000432284	0.258022	0.371	0.301	1
Tuba1a	0.000462311	-0.325937	0.257	0.321	1
Cox4i1	0.000509637	-0.376912	0.226	0.284	1
Hspd1	0.000524369	0.271678	0.347	0.281	1
Ccnl1	0.000547078	-0.355904	0.303	0.364	1
Rplp1	0.00065188	0.289418	0.48	0.421	1
Hint1	0.000724023	0.255869	0.388	0.316	1
Ncl	0.000770378	0.27161	0.511	0.448	1
Atp6v0c	0.000870197	-0.275316	0.303	0.359	1
Gata6	0.000938132	-0.386358	0.207	0.259	1
Srsf2	0.00126851	-0.310016	0.27	0.324	1
B2m	0.00139522	-0.33896	0.342	0.395	1
Cox7a2l	0.00148583	0.28475	0.254	0.199	1
App	0.00151652	0.274353	0.259	0.201	1
Ccn2	0.00161166	-0.303408	0.271	0.331	1
Eef1d	0.00161899	0.297624	0.315	0.256	1
Ccni	0.00187476	-0.330873	0.274	0.324	1
Plod2	0.00187534	0.314978	0.276	0.22	1
Cebpb	0.00192741	-0.280582	0.349	0.408	1
Hnrnpa3	0.0019638	0.25312	0.475	0.412	1
Eif3a	0.00233056	0.256031	0.287	0.227	1
Fkbp1a	0.00254618	0.277338	0.267	0.21	1
Tmbim6	0.0030052	-0.251837	0.349	0.403	1
Atp5o	0.00355514	0.291014	0.347	0.299	1
Sumo2	0.0041121	0.252584	0.312	0.256	1
Obsl1	0.00414766	-0.318122	0.298	0.346	1
Inhbb	0.00432217	-0.422766	0.231	0.279	1
Brd2	0.00476696	-0.309307	0.273	0.319	1
Sf1	0.00478443	0.251699	0.331	0.276	1
Rpn1	0.00786285	0.265528	0.339	0.287	1
Son	0.0112653	-0.263951	0.221	0.265	1
Foxo1	0.0141526	0.282584	0.312	0.268	1
Skp1a	0.0144738	0.259124	0.343	0.293	1
P4hb	0.0152546	-0.270271	0.238	0.28	1
Serbp1	0.0270872	0.256514	0.281	0.242	1
Dnajb1	0.0284709	-0.257555	0.234	0.272	1
Manf	0.0288807	-0.260237	0.273	0.306	1
Arpc2	0.0312652	-0.255795	0.285	0.322	1
Kmt2e	0.0398	-0.251159	0.246	0.279	1
Ldhb	0.245604	0.295058	0.312	0.289	1

## Sheet: Miotic
	p_val	avg_log2FC	pct.1	pct.2	p_val_adj
Nrn1	3.68299e-144	1.30587	0.667	0.132	7.96521e-140
Hjurp	2.03607e-81	0.874534	0.909	0.797	4.40341e-77
Slc3a2	2.89035e-68	-0.644659	0.893	0.955	6.25096e-64
Ivns1abp	9.187e-68	0.699702	0.974	0.947	1.98687e-63
Tenm4	1.00282e-66	0.761505	0.93	0.797	2.1688e-62
Nxf3	6.17649e-56	-0.319466	0.054	0.311	1.33579e-51
Igf1	2.27277e-55	0.730316	0.825	0.629	4.91533e-51
Mt1	3.45205e-52	-0.732144	0.878	0.945	7.46576e-48
Crispld2	3.17037e-51	-0.630926	0.82	0.913	6.85656e-47
Mt2	3.33296e-50	-0.794436	0.421	0.687	7.20819e-46
Nfkbia	3.91945e-49	-0.81535	0.721	0.87	8.47659e-45
8030451A03Rik	1.15356e-45	0.639215	0.65	0.404	2.4948e-41
Slc7a8	5.84781e-45	-1.01583	0.308	0.553	1.26471e-40
Hmgcs2	2.00913e-42	0.736553	0.796	0.644	4.34515e-38
Akr1c14	2.04846e-42	0.697176	0.904	0.8	4.4302e-38
Greb1	1.28365e-41	-0.641732	0.911	0.965	2.77616e-37
1110032F04Rik	2.25664e-41	0.734664	0.376	0.132	4.88043e-37
Spock2	4.91874e-41	-0.592026	0.329	0.586	1.06378e-36
Mras	2.78236e-40	0.488788	0.927	0.848	6.01742e-36
Ucp2	4.33918e-40	0.47739	0.955	0.929	9.38434e-36
Dusp6	4.58629e-40	-0.859656	0.498	0.708	9.91878e-36
Got1	1.33528e-39	-0.610221	0.657	0.797	2.88782e-35
Rapgef4	4.56165e-39	0.513518	0.434	0.192	9.86547e-35
Rpl35	2.12753e-37	-0.573944	0.836	0.91	4.60121e-33
Kcnk1	6.80146e-37	-0.539456	0.228	0.453	1.47095e-32
Zfp36	1.42693e-36	-0.849547	0.744	0.871	3.08601e-32
Mdk	1.85969e-36	-0.501241	0.071	0.268	4.02194e-32
Hadh	6.01427e-36	0.413081	0.894	0.842	1.30071e-31
Gm47283	4.13294e-35	-0.595304	0.478	0.677	8.93831e-31
Calm1	9.3306e-35	-0.562605	0.91	0.963	2.01793e-30
Hes1	1.02173e-34	-0.63239	0.402	0.632	2.20969e-30
Slc40a1	3.77865e-34	0.449216	0.397	0.166	8.17208e-30
Junb	5.98966e-34	-0.770267	0.753	0.858	1.29538e-29
Gapdh	7.66151e-34	-0.471969	0.832	0.921	1.65696e-29
Tmem86a	1.50142e-33	-0.833694	0.4	0.602	3.24712e-29
Hsd17b11	2.04257e-33	-0.515585	0.676	0.824	4.41747e-29
Mlf1	2.23965e-33	0.573862	0.775	0.601	4.84369e-29
Htra3	3.22905e-33	-0.547857	0.231	0.457	6.98348e-29
Rps3a1	4.59895e-33	-0.415904	0.947	0.964	9.94614e-29
Gtf2e2	4.83936e-33	0.511968	0.877	0.796	1.04661e-28
Scarb1	2.80133e-32	-0.576685	0.706	0.821	6.05843e-28
Repin1	5.9763e-32	0.531095	0.715	0.545	1.29249e-27
C130074G19Rik	6.62136e-32	0.52721	0.801	0.602	1.432e-27
Gas2l1	9.74404e-32	-0.459881	0.459	0.665	2.10734e-27
Tdrd5	2.51085e-31	0.487352	0.484	0.261	5.43022e-27
Fdft1	3.02734e-31	-0.623322	0.507	0.679	6.54723e-27
Arhgap29	3.15324e-31	0.515716	0.811	0.708	6.81952e-27
Nrep	5.18064e-31	0.569424	0.738	0.593	1.12042e-26
Fdxr	1.04888e-30	-0.540226	0.517	0.695	2.26841e-26
Pgam1	2.51324e-30	-0.407056	0.95	0.96	5.43538e-26
Nos2	1.0467e-29	0.502633	0.455	0.235	2.2637e-25
Id3	5.47444e-29	-0.644489	0.794	0.89	1.18396e-24
Cacna1a	8.9852e-29	-0.579534	0.34	0.544	1.94323e-24
Lhcgr	9.67999e-29	-0.971736	0.127	0.314	2.09349e-24
Rhox8	9.99945e-29	-0.705778	0.086	0.257	2.16258e-24
Rgcc	1.36868e-28	0.583081	0.834	0.738	2.96005e-24
Adam23	1.58413e-28	-0.345795	0.088	0.262	3.426e-24
Abcd2	2.13497e-28	0.401432	0.381	0.184	4.61729e-24
Atp5h	2.46252e-28	-0.357984	0.795	0.875	5.32569e-24
Gata4	2.6246e-28	-0.599922	0.788	0.861	5.67622e-24
Id1	5.2026e-28	-0.675291	0.395	0.599	1.12517e-23
Snx18	8.87123e-28	0.493151	0.665	0.523	1.91858e-23
Tubb2b	1.27952e-27	-0.521789	0.228	0.42	2.76722e-23
Fn1	1.88289e-27	-0.439291	0.101	0.276	4.07212e-23
Asb4	2.41661e-27	-0.470922	0.1	0.273	5.22641e-23
Arxes2	4.29296e-27	0.574237	0.756	0.651	9.28437e-23
Arhgef28	6.74615e-27	0.461187	0.828	0.708	1.45899e-22
Nr4a1	7.41742e-27	-0.627205	0.926	0.968	1.60417e-22
Fus	2.90968e-26	0.258967	0.986	0.986	6.29276e-22
Jak1	3.19451e-26	0.451758	0.941	0.896	6.90876e-22
Fam210a	5.32006e-26	0.440681	0.552	0.377	1.15057e-21
Tut4	6.08355e-26	0.443743	0.862	0.807	1.31569e-21
Hadha	6.31112e-26	0.382458	0.883	0.84	1.36491e-21
Mgarp	6.83909e-26	-0.939077	0.673	0.783	1.47909e-21
Acsbg1	8.87706e-26	-0.607838	0.747	0.845	1.91984e-21
Spon1	1.0121e-25	-0.585706	0.226	0.411	2.18888e-21
Uchl1	1.12512e-25	-0.412274	0.523	0.709	2.4333e-21
Pkm	1.23863e-25	-0.424806	0.93	0.962	2.67879e-21
Hk2	1.50716e-25	-0.362459	0.277	0.477	3.25952e-21
Tacc1	1.59073e-25	-0.396363	0.391	0.582	3.44028e-21
Ssr2	1.61074e-25	-0.377011	0.714	0.827	3.48354e-21
Tnfaip3	3.86666e-25	-0.547608	0.204	0.399	8.36242e-21
Cbfa2t3	4.93416e-25	-0.484031	0.313	0.511	1.06711e-20
Neil3	5.11166e-25	0.337643	0.352	0.165	1.1055e-20
Ar	6.53521e-25	0.534158	0.654	0.493	1.41337e-20
Cd200	7.55583e-25	0.398771	0.475	0.281	1.6341e-20
R3hdm2	1.23091e-24	0.414717	0.82	0.742	2.6621e-20
Atp6v0b	1.28261e-24	-0.365188	0.479	0.661	2.7739e-20
Ccn1	1.41339e-24	-0.795649	0.692	0.808	3.05674e-20
mt-Nd3	2.45491e-24	-0.297788	0.991	0.988	5.30923e-20
Ckb	2.87238e-24	-0.389999	0.118	0.285	6.21209e-20
Serpinb1a	2.89003e-24	0.586159	0.666	0.525	6.25028e-20
Ctnnd1	5.18932e-24	0.412644	0.799	0.718	1.12229e-19
Akr1b3	1.19267e-23	-0.51368	0.772	0.847	2.57939e-19
Atf3	1.31888e-23	-0.48246	0.348	0.533	2.85234e-19
Rbbp7	1.48411e-23	-0.514312	0.939	0.964	3.20969e-19
Fam20c	3.03481e-23	-0.329207	0.251	0.439	6.56339e-19
Esr2	3.09522e-23	0.448402	0.718	0.575	6.69403e-19
Rnf19b	3.36627e-23	0.390786	0.895	0.792	7.28024e-19
Prss35	7.77582e-23	-1.06893	0.181	0.347	1.68168e-18
Prrt4	1.18643e-22	-0.52651	0.349	0.528	2.56589e-18
Ndrg2	3.33802e-22	-0.308774	0.293	0.484	7.21914e-18
Btg2	6.8888e-22	-0.487349	0.789	0.871	1.48984e-17
Fos	7.26801e-22	-0.627842	0.929	0.96	1.57185e-17
Scd2	1.62974e-21	-0.34346	0.96	0.98	3.52464e-17
Elovl6	1.71464e-21	-0.512493	0.422	0.583	3.70825e-17
Rps26	1.98273e-21	-0.351871	0.977	0.979	4.28804e-17
Ppic	2.18833e-21	0.393129	0.758	0.652	4.73271e-17
Eif5	2.32078e-21	0.305095	0.899	0.863	5.01916e-17
Cyp19a1	2.43195e-21	-1.07438	0.355	0.507	5.25958e-17
Arhgap28	3.01114e-21	0.437979	0.832	0.739	6.51219e-17
Ctsb	3.18e-21	-0.440373	0.785	0.865	6.87738e-17
Pfn1	8.34975e-21	-0.321661	0.806	0.854	1.8058e-16
Tuba1a	1.16249e-20	-0.556394	0.707	0.829	2.51412e-16
Slc25a5	1.26196e-20	-0.296683	0.94	0.952	2.72924e-16
Gprc5b	1.3382e-20	-0.271486	0.225	0.4	2.89413e-16
Dlc1	2.48978e-20	0.581306	0.571	0.421	5.38465e-16
Ier2	3.21719e-20	-0.431987	0.517	0.675	6.95782e-16
Itm2b	4.45392e-20	0.274184	0.973	0.972	9.6325e-16
Sqstm1	5.37738e-20	-0.391362	0.929	0.963	1.16297e-15
Nr5a1	9.57857e-20	-0.335398	0.435	0.597	2.07156e-15
Rplp0	9.6882e-20	-0.35729	0.856	0.907	2.09527e-15
Jam3	1.14353e-19	-0.422419	0.343	0.503	2.47312e-15
Entpd1	1.19249e-19	-0.259483	0.163	0.325	2.579e-15
Ccnl1	1.27164e-19	-0.334969	0.852	0.889	2.75019e-15
H13	1.85584e-19	-0.369832	0.598	0.719	4.01361e-15
Sfpq	2.80105e-19	0.361938	0.902	0.856	6.05784e-15
Pcx	2.8822e-19	-0.257436	0.149	0.307	6.23333e-15
Ddi2	3.94649e-19	0.356764	0.658	0.53	8.53507e-15
Rimklb	4.45277e-19	0.333335	0.658	0.505	9.63e-15
Cables1	5.3475e-19	0.402322	0.738	0.593	1.1565e-14
Zfp385b	5.84019e-19	0.466017	0.732	0.647	1.26306e-14
mt-Atp8	6.13542e-19	-0.290787	0.738	0.816	1.32691e-14
Abi1	6.67767e-19	-0.805802	0.654	0.74	1.44418e-14
Klf6	6.76029e-19	-0.404397	0.884	0.936	1.46205e-14
Slc6a15	6.98366e-19	0.328992	0.492	0.321	1.51036e-14
Gadd45b	7.69334e-19	-0.2505	0.15	0.307	1.66384e-14
Slc7a5	1.05012e-18	-0.433707	0.732	0.819	2.2711e-14
Ddit4l	1.10015e-18	0.539881	0.596	0.449	2.3793e-14
Nr5a2	1.11812e-18	0.38036	0.949	0.899	2.41816e-14
Top2a	1.14966e-18	0.429833	0.896	0.802	2.48637e-14
Slc18a2	1.17176e-18	0.555484	0.586	0.423	2.53418e-14
Rpl7a	1.46799e-18	-0.266555	0.961	0.966	3.17482e-14
Slc16a3	1.69056e-18	-0.334483	0.141	0.287	3.65617e-14
Bex2	2.02227e-18	-0.335947	0.346	0.515	4.37356e-14
Nfil3	2.56814e-18	-0.364115	0.565	0.694	5.55411e-14
Smarca2	2.71211e-18	0.35707	0.765	0.672	5.86548e-14
Lrp1	4.10327e-18	0.35522	0.655	0.517	8.87414e-14
Chst11	4.31893e-18	-0.49951	0.574	0.7	9.34055e-14
Glul	5.47633e-18	-0.420739	0.66	0.766	1.18437e-13
Fhl1	6.31205e-18	-0.259146	0.267	0.442	1.36511e-13
Rsrp1	7.27728e-18	-0.380745	0.702	0.803	1.57386e-13
Spin1	8.95131e-18	0.3559	0.759	0.674	1.9359e-13
Atp6v0c	1.00234e-17	-0.259683	0.915	0.939	2.16777e-13
Ccnk	1.11089e-17	0.32148	0.818	0.753	2.40252e-13
Dynll1	1.25429e-17	-0.320849	0.878	0.922	2.71265e-13
Lrrn2	1.25867e-17	-0.300355	0.137	0.279	2.72212e-13
Ldha	1.79053e-17	-0.48709	0.94	0.947	3.87237e-13
Serpinb6b	1.80777e-17	0.41653	0.624	0.477	3.90966e-13
Aldoa	1.85808e-17	-0.321595	0.968	0.981	4.01847e-13
Gulo	1.9875e-17	0.32743	0.314	0.165	4.29837e-13
Rassf1	2.46634e-17	-0.287595	0.527	0.686	5.33394e-13
Fndc5	2.74477e-17	0.29105	0.251	0.113	5.93611e-13
Hmox1	2.97719e-17	-0.374966	0.414	0.568	6.43876e-13
Evc2	3.53442e-17	0.36647	0.744	0.642	7.64389e-13
Mex3c	3.84919e-17	0.356872	0.873	0.82	8.32463e-13
Cox4i1	4.43278e-17	-0.307318	0.878	0.935	9.58677e-13
Dipk2a	5.13675e-17	0.323141	0.408	0.251	1.11092e-12
Scara5	6.51322e-17	-0.409973	0.13	0.264	1.40861e-12
Crabp2	6.61623e-17	-0.339187	0.432	0.582	1.43089e-12
Ftl1	7.75064e-17	-0.305789	0.805	0.868	1.67623e-12
Cebpd	8.75629e-17	-0.258166	0.192	0.347	1.89372e-12
Arf5	1.15903e-16	-0.334144	0.764	0.84	2.50664e-12
Asxl1	1.42075e-16	0.308542	0.645	0.51	3.07265e-12
Timp3	1.62967e-16	-0.421751	0.388	0.535	3.52448e-12
Atg12	2.55132e-16	0.364106	0.742	0.663	5.51774e-12
Soat1	2.64197e-16	0.289689	0.878	0.81	5.71378e-12
Gm13889	3.0357e-16	0.578072	0.481	0.321	6.5653e-12
Sox12	3.05834e-16	-0.325853	0.395	0.546	6.61427e-12
Rbmx	4.02527e-16	0.302907	0.729	0.607	8.70544e-12
G3bp1	5.40072e-16	0.257111	0.948	0.928	1.16801e-11
Dhcr24	5.46767e-16	-0.425773	0.36	0.51	1.18249e-11
Akr1cl	5.49745e-16	0.37393	0.965	0.963	1.18893e-11
Syt7	6.06164e-16	-0.587754	0.637	0.737	1.31095e-11
Ptpn2	6.87076e-16	0.321511	0.652	0.542	1.48594e-11
Thbs1	7.88314e-16	0.434937	0.816	0.699	1.70489e-11
Susd3	7.97879e-16	-0.26867	0.275	0.427	1.72557e-11
Aldh1a1	8.57284e-16	-0.873796	0.564	0.68	1.85405e-11
Itgav	1.16403e-15	0.3379	0.87	0.825	2.51746e-11
Naaa	1.34531e-15	0.393312	0.5	0.36	2.90951e-11
Adamts19	1.49654e-15	0.273352	0.393	0.246	3.23657e-11
Elovl5	1.59585e-15	-0.314793	0.876	0.893	3.45133e-11
Sh3bp4	1.75486e-15	0.36563	0.562	0.438	3.79523e-11
Cd36	1.90256e-15	0.53396	0.597	0.479	4.11467e-11
Pttg1	2.10029e-15	0.462438	0.508	0.385	4.54229e-11
Stx7	2.40459e-15	-0.278664	0.335	0.486	5.20041e-11
Ndufb9	2.61427e-15	-0.268309	0.761	0.846	5.65388e-11
Tob2	2.67735e-15	-0.344418	0.322	0.468	5.79031e-11
Mindy3	2.76346e-15	-0.253638	0.291	0.447	5.97653e-11
Hnrnpul1	2.83813e-15	0.304538	0.9	0.856	6.13802e-11
Prkag2	3.12451e-15	0.334798	0.532	0.407	6.75739e-11
Tex15	3.16909e-15	0.380024	0.612	0.499	6.85378e-11
Rbpms	3.52128e-15	-0.283401	0.484	0.627	7.61548e-11
Ube2h	3.60906e-15	0.294413	0.896	0.844	7.80532e-11
Acadl	3.74111e-15	0.298522	0.741	0.677	8.0909e-11
Camk2n1	4.22056e-15	0.362533	0.505	0.366	9.12781e-11
Gstm2	4.64578e-15	-0.417918	0.806	0.874	1.00474e-10
Sqle	5.52145e-15	-0.418172	0.397	0.531	1.19412e-10
Adamts2	5.58401e-15	0.316551	0.729	0.6	1.20765e-10
Rnf4	5.59178e-15	0.279914	0.847	0.796	1.20934e-10
Hadhb	6.03478e-15	0.284031	0.724	0.655	1.30514e-10
Smc4	6.43304e-15	0.328283	0.915	0.886	1.39127e-10
Atp5j2	8.51763e-15	-0.262514	0.788	0.837	1.84211e-10
Phactr2	8.53107e-15	0.317003	0.55	0.431	1.84501e-10
Zwint	8.76417e-15	0.299429	0.862	0.799	1.89543e-10
Ass1	1.09238e-14	-0.280487	0.125	0.25	2.36248e-10
Nfkbiz	1.16628e-14	-0.352029	0.482	0.607	2.52232e-10
Wdr59	1.45068e-14	0.265273	0.417	0.276	3.13739e-10
Jam2	1.49594e-14	0.306733	0.752	0.661	3.23526e-10
Fbln1	1.51011e-14	-0.402729	0.889	0.929	3.26591e-10
Hipk3	1.55366e-14	0.331584	0.768	0.698	3.36011e-10
Otof	1.57245e-14	-0.278072	0.155	0.285	3.40073e-10
P4hb	1.77789e-14	-0.259153	0.893	0.918	3.84505e-10
Ptprd	1.94106e-14	0.376989	0.779	0.7	4.19793e-10
F2r	2.07044e-14	-0.384857	0.276	0.409	4.47774e-10
Per1	2.18817e-14	-0.291681	0.498	0.639	4.73235e-10
Hmgcr	2.57173e-14	-0.470592	0.526	0.636	5.56187e-10
Aurkb	2.82455e-14	0.364491	0.697	0.585	6.10866e-10
Ppp1r14b	3.74469e-14	-0.278986	0.624	0.732	8.09865e-10
Crim1	3.85643e-14	-0.368387	0.602	0.722	8.34031e-10
Fosb	3.90224e-14	-0.381572	0.921	0.953	8.43938e-10
Fasn	4.52334e-14	-0.341776	0.555	0.665	9.78262e-10
Hspa1a	4.61863e-14	-0.613937	0.295	0.445	9.98872e-10
Mgst1	5.22829e-14	0.26429	0.904	0.863	1.13072e-09
Ltbp1	5.32642e-14	0.334597	0.533	0.39	1.15194e-09
Hsd11b2	6.1078e-14	-0.667008	0.627	0.689	1.32093e-09
Mki67	6.15931e-14	0.344574	0.687	0.576	1.33207e-09
Socs2	6.90132e-14	0.268553	0.958	0.96	1.49255e-09
Foxp2	7.11744e-14	0.339575	0.5	0.374	1.53929e-09
Ifi27	7.18123e-14	0.304059	0.666	0.568	1.55309e-09
Slc6a6	7.45323e-14	-0.371623	0.568	0.681	1.61191e-09
Pacc1	9.13692e-14	-0.265167	0.239	0.378	1.97604e-09
Perp	1.05183e-13	-0.421884	0.341	0.451	2.27479e-09
Ezh2	1.20697e-13	0.296882	0.67	0.573	2.61032e-09
Prlr	1.23751e-13	-0.381243	0.245	0.385	2.67635e-09
Gnai2	1.38038e-13	-0.268198	0.783	0.836	2.98535e-09
Hbp1	1.39183e-13	0.313805	0.725	0.645	3.01012e-09
Zmym3	1.39512e-13	0.319098	0.738	0.666	3.01723e-09
Nhp2	1.58004e-13	-0.255597	0.648	0.754	3.41715e-09
Tgif1	1.65051e-13	0.325893	0.928	0.909	3.56956e-09
Zranb1	1.85368e-13	0.347605	0.821	0.781	4.00896e-09
Ckap2l	1.96134e-13	0.280867	0.58	0.453	4.24178e-09
Aftph	1.98361e-13	0.285758	0.652	0.553	4.28996e-09
Ncapd2	2.47422e-13	0.301452	0.819	0.75	5.35099e-09
Pcmtd2	2.68014e-13	0.264056	0.379	0.254	5.79634e-09
Myc	2.76792e-13	0.393904	0.736	0.621	5.98618e-09
Npr2	2.93553e-13	-0.276743	0.759	0.838	6.34866e-09
Numa1	3.73949e-13	0.317436	0.641	0.538	8.08739e-09
Mif	5.16999e-13	-0.29077	0.935	0.955	1.11811e-08
Anxa2	5.25532e-13	-0.312331	0.637	0.733	1.13657e-08
Tcaf1	5.35054e-13	-0.323575	0.469	0.588	1.15716e-08
Mark1	6.52717e-13	-0.297251	0.442	0.562	1.41163e-08
Jun	6.95223e-13	-0.336491	0.947	0.967	1.50356e-08
Mis18bp1	7.85843e-13	0.267175	0.407	0.271	1.69954e-08
Atxn7l3b	9.37348e-13	0.292167	0.689	0.605	2.0272e-08
Egr2	1.16466e-12	-0.317931	0.381	0.517	2.51881e-08
Spsb1	1.19309e-12	0.265066	0.929	0.89	2.58029e-08
Tgfb1i1	1.29031e-12	0.337774	0.677	0.586	2.79055e-08
Cdk2ap2	1.3597e-12	-0.2713	0.564	0.669	2.94063e-08
Cycs	1.96074e-12	-0.267724	0.835	0.888	4.24049e-08
Mcm6	2.00456e-12	0.307372	0.754	0.644	4.33527e-08
Mta3	2.02996e-12	0.27915	0.711	0.636	4.39019e-08
Rbm3	2.10177e-12	-0.264701	0.56	0.669	4.54549e-08
Adnp	2.46384e-12	0.25998	0.755	0.684	5.32855e-08
Zfp266	2.47193e-12	0.273016	0.536	0.432	5.34604e-08
Hmgcs1	2.78332e-12	-0.5731	0.626	0.706	6.01949e-08
Plau	3.20583e-12	-0.521781	0.453	0.572	6.93324e-08
Gsta4	3.21345e-12	-0.52717	0.428	0.538	6.94972e-08
Sema7a	3.46456e-12	-0.29452	0.69	0.777	7.49281e-08
Nrm	3.7516e-12	0.271089	0.602	0.489	8.11358e-08
Cxcl1	4.15006e-12	-0.381065	0.594	0.717	8.97534e-08
Bnip3	4.24304e-12	-0.333862	0.747	0.819	9.17643e-08
Spc25	4.7478e-12	0.27377	0.626	0.513	1.02681e-07
Ldlr	5.01485e-12	-0.45696	0.668	0.731	1.08456e-07
Ank3	7.0146e-12	0.289935	0.565	0.447	1.51705e-07
Edn1	7.06427e-12	-0.400208	0.178	0.293	1.52779e-07
Kif1b	7.62704e-12	0.345766	0.573	0.462	1.6495e-07
Adamts1	9.43605e-12	-0.291185	0.528	0.648	2.04074e-07
S100a10	1.1057e-11	-0.3547	0.671	0.746	2.3913e-07
Chst8	1.178e-11	-0.30668	0.51	0.614	2.54765e-07
Tcf4	1.26513e-11	0.280736	0.744	0.671	2.7361e-07
Cdkn1a	1.36242e-11	-0.304299	0.376	0.508	2.9465e-07
Rap2b	1.48437e-11	0.352949	0.562	0.459	3.21024e-07
Impdh1	1.65323e-11	-0.264376	0.481	0.605	3.57543e-07
Camk2d	1.80124e-11	0.288212	0.504	0.391	3.89553e-07
Dusp1	1.87864e-11	-0.446031	0.371	0.499	4.06293e-07
Sdc1	2.47455e-11	0.309751	0.563	0.451	5.35172e-07
Zfp277	2.81523e-11	0.295031	0.809	0.77	6.0885e-07
Lig1	2.88537e-11	0.352557	0.75	0.691	6.2402e-07
Tle1	3.30072e-11	0.265931	0.531	0.43	7.13848e-07
Susd4	3.66569e-11	-0.297938	0.405	0.533	7.92778e-07
Micu2	3.96775e-11	0.257931	0.623	0.527	8.58105e-07
Rnasek	4.37225e-11	-0.252124	0.445	0.569	9.45587e-07
Ankrd50	4.61957e-11	0.300021	0.525	0.421	9.99074e-07
Tob1	6.09369e-11	-0.30733	0.773	0.824	1.31788e-06
Ppp1r15a	7.14147e-11	-0.254003	0.734	0.79	1.54449e-06
Fdps	7.24049e-11	-0.352478	0.714	0.785	1.5659e-06
Mro	9.32193e-11	-0.343314	0.477	0.615	2.01605e-06
Dap	9.56374e-11	-0.271943	0.908	0.928	2.06835e-06
Klf2	1.01974e-10	-0.361633	0.798	0.845	2.2054e-06
Vcan	1.46395e-10	-0.525292	0.631	0.705	3.16609e-06
Map1b	1.65101e-10	0.333953	0.832	0.806	3.57064e-06
Slc38a5	1.72969e-10	-0.392873	0.718	0.791	3.74081e-06
Ect2	1.99531e-10	0.279936	0.646	0.547	4.31525e-06
Cc2d2a	2.14615e-10	0.272258	0.403	0.296	4.64148e-06
Me1	2.16621e-10	-0.66455	0.641	0.685	4.68486e-06
Egr1	2.26569e-10	-0.35145	0.908	0.923	4.90002e-06
Prkar2b	2.2754e-10	-0.482891	0.904	0.939	4.92102e-06
Sh3bp5	2.65594e-10	-0.326742	0.479	0.577	5.74401e-06
Chic2	2.77451e-10	0.258864	0.794	0.75	6.00043e-06
Mcm7	3.01786e-10	0.269168	0.769	0.711	6.52672e-06
Nrip1	3.1233e-10	0.325941	0.697	0.62	6.75477e-06
Atp1b1	3.19955e-10	0.277164	0.468	0.356	6.91967e-06
Slc26a7	3.64877e-10	0.261116	0.609	0.472	7.89119e-06
Ube3a	4.00989e-10	0.274878	0.635	0.551	8.6722e-06
Serpinb6a	4.53737e-10	0.25215	0.908	0.867	9.81297e-06
Gadd45a	5.01706e-10	0.406541	0.537	0.449	1.08504e-05
Rhobtb1	5.42837e-10	0.251831	0.576	0.467	1.17399e-05
Gatad2b	5.49112e-10	0.260772	0.74	0.677	1.18756e-05
Twistnb	6.10423e-10	0.253031	0.588	0.491	1.32016e-05
Hpgd	6.41769e-10	0.255371	0.568	0.455	1.38795e-05
Dbi	6.75013e-10	-0.281284	0.877	0.9	1.45985e-05
Polr2a	8.06144e-10	0.276187	0.684	0.614	1.74345e-05
Fam126b	8.11569e-10	0.314556	0.465	0.366	1.75518e-05
Ccn2	8.48707e-10	-0.590362	0.635	0.723	1.8355e-05
Higd1a	8.50361e-10	-0.267769	0.687	0.752	1.83907e-05
Dnph1	1.2657e-09	0.252025	0.554	0.458	2.73733e-05
Greb1l	1.32644e-09	0.256658	0.573	0.468	2.8687e-05
Eno1	1.38839e-09	-0.256454	0.655	0.738	3.00268e-05
Cnmd	1.52652e-09	-0.392067	0.744	0.778	3.3014e-05
Frmd5	1.99713e-09	-0.304739	0.381	0.492	4.31919e-05
Ptprf	2.19083e-09	-0.257317	0.55	0.649	4.7381e-05
Zyx	2.29003e-09	-0.311306	0.497	0.588	4.95265e-05
Smoc2	2.34901e-09	-0.38476	0.364	0.464	5.0802e-05
Foxo1	2.37798e-09	0.321238	0.847	0.797	5.14286e-05
Pbrm1	2.63198e-09	0.265872	0.766	0.729	5.69218e-05
Cited1	2.90025e-09	-0.275076	0.194	0.296	6.27237e-05
Cenpe	3.08913e-09	0.293405	0.535	0.439	6.68086e-05
Bub1b	4.67178e-09	0.254037	0.573	0.473	0.000101037
Fdx1	5.09025e-09	-0.751695	0.852	0.854	0.000110087
Trim27	5.9671e-09	0.25887	0.642	0.572	0.000129051
Irf1	6.45595e-09	-0.337511	0.62	0.704	0.000139623
Inhba	7.19316e-09	-0.646436	0.556	0.622	0.000155566
Ubn2	7.41464e-09	0.291563	0.603	0.528	0.000160356
Bcat1	7.57442e-09	0.280516	0.756	0.708	0.000163812
Mycl	1.03072e-08	0.351113	0.553	0.454	0.000222914
Insig1	1.12605e-08	-0.364767	0.625	0.704	0.00024353
Gm35533	1.26818e-08	-0.363677	0.325	0.437	0.000274269
Idi1	1.29393e-08	-0.360011	0.415	0.505	0.000279837
Bmpr2	1.33717e-08	0.30587	0.832	0.784	0.00028919
F11r	1.35854e-08	-0.287738	0.528	0.619	0.000293812
Ltbp3	1.40554e-08	0.251156	0.69	0.623	0.000303976
Defb19	1.53079e-08	-0.328953	0.363	0.454	0.000331064
Gcsh	1.60249e-08	-0.294521	0.588	0.675	0.000346571
Tpm4	1.69026e-08	-0.252716	0.71	0.766	0.000365552
Kif23	1.74723e-08	0.264083	0.704	0.628	0.000377874
Sema5a	1.7849e-08	0.311583	0.812	0.753	0.00038602
Atg13	1.82811e-08	0.250405	0.477	0.394	0.000395366
Tpx2	1.91155e-08	0.260707	0.801	0.73	0.00041341
Prkab2	2.00473e-08	0.253059	0.579	0.497	0.000433562
Ckap2	2.03206e-08	0.2637	0.546	0.457	0.000439473
Arhgef7	2.16768e-08	0.260649	0.697	0.641	0.000468803
Ugcg	2.50254e-08	-0.277561	0.439	0.537	0.000541224
Gatm	3.17222e-08	0.253702	0.269	0.174	0.000686056
Pgk1	3.19156e-08	-0.275465	0.909	0.936	0.000690238
Epas1	3.28133e-08	-0.303668	0.692	0.731	0.000709654
Bmpr1b	5.03217e-08	0.260682	0.666	0.59	0.00108831
Msmo1	5.23869e-08	-0.424015	0.791	0.803	0.00113297
Tnfaip6	7.2959e-08	-0.268781	0.188	0.278	0.00157788
Mast4	7.68739e-08	0.258654	0.666	0.606	0.00166255
Lrp8	8.25725e-08	-0.264954	0.319	0.415	0.0017858
Grn	8.79006e-08	-0.270348	0.812	0.834	0.00190103
Igfbp7	1.13657e-07	0.460475	0.329	0.231	0.00245806
Hspa1b	1.14254e-07	-0.348762	0.293	0.399	0.00247096
Irs2	4.14184e-07	-0.272395	0.703	0.74	0.00895755
Sgk1	4.58716e-07	0.283435	0.769	0.727	0.00992066
Rasd1	6.53209e-07	-0.334378	0.617	0.695	0.0141269
Aard	1.07336e-06	-0.315486	0.305	0.397	0.0232135
Id2	1.30736e-06	-0.333367	0.667	0.739	0.0282742
Grem1	3.83805e-06	-0.549857	0.207	0.277	0.0830056
Aspm	1.21197e-05	0.261561	0.505	0.442	0.262112
Cyp11a1	1.42921e-05	-0.810747	0.358	0.407	0.309096
Gm42418	1.88088e-05	0.302472	0.644	0.592	0.406777
F3	2.06035e-05	-0.326151	0.462	0.519	0.445592
Itga6	3.07366e-05	0.290093	0.308	0.238	0.664741
Cyp2s1	4.03241e-05	-0.295632	0.448	0.51	0.872089
Gstm1	6.24503e-05	-0.355511	0.785	0.822	1
Mapre2	8.41035e-05	-0.32711	0.5	0.542	1
Gem	8.51167e-05	-0.276992	0.504	0.571	1
Hao2	0.000162418	-0.400714	0.205	0.257	1
Mad1l1	0.000221639	0.504509	0.595	0.558	1
Cul4b	0.000240036	0.251489	0.412	0.354	1
Coasy	0.000644747	-0.253299	0.542	0.586	1
Malat1	0.00234191	-0.26595	0.811	0.848	1
Inhbb	0.0345396	-0.396895	0.658	0.609	1

## Sheet: Corpus luteum-ctr
	p_val	avg_log2FC	pct.1	pct.2	p_val_adj
Aqp1	1.42356e-28	-1.88438	0.017	0.364	3.07873e-24
S1pr3	1.36977e-12	-0.737338	0.024	0.273	2.96239e-08
Cldn11	6.16425e-11	-1.15391	0.049	0.364	1.33314e-06
Ren1	9.22962e-11	-1.56785	0.029	0.273	1.99609e-06
H2-Ab1	6.37514e-10	-1.52331	0.07	0.409	1.37875e-05
Tenm3	2.42694e-09	-0.29745	0.033	0.273	5.24875e-05
Mmd2	2.73126e-08	-1.79715	0.332	0.773	0.000590691
Cpe	3.55247e-08	1.49026	0.984	0.864	0.000768293
Smoc2	1.28592e-07	2.5906	0.824	0.455	0.00278105
Dnajc15	3.22256e-07	1.8772	0.859	0.5	0.00696943
Bmp7	3.35784e-07	-0.917192	0.06	0.318	0.007262
Mylk	4.10175e-07	-1.19594	0.14	0.5	0.00887084
Rbbp7	1.19244e-06	-1.17748	0.756	0.909	0.0257889
Cyp1b1	2.93003e-06	-0.980066	0.128	0.455	0.0633678
Aldh1a2	3.43943e-06	1.54539	0.547	0	0.0743846
Col4a4	3.83715e-06	-0.959647	0.052	0.273	0.082986
Serpinf1	4.08811e-06	-0.700019	0.11	0.409	0.0884136
Gstm2	6.97753e-06	-1.52342	0.894	0.955	0.150903
Tgfbi	8.91235e-06	-0.515454	0.09	0.364	0.192747
Gask1b	1.03652e-05	-0.81621	0.071	0.318	0.224167
Prdx6	1.07929e-05	1.15778	0.776	0.364	0.233418
Akr1cl	1.20654e-05	0.900819	0.979	0.909	0.260938
Coro2a	1.5265e-05	1.6439	0.536	0.045	0.330136
Scpep1	1.72682e-05	1.09396	0.839	0.545	0.373459
Rgs2	1.81796e-05	-1.4032	0.484	0.773	0.39317
Hmgcs2	1.87728e-05	1.06251	0.934	0.727	0.405999
Fads2	1.9302e-05	-1.64457	0.313	0.636	0.417445
Prlr	2.1889e-05	1.55844	0.816	0.455	0.473394
Ccn2	4.11352e-05	-0.914588	0.181	0.5	0.88963
Hsd3b1	4.71367e-05	1.10237	0.96	0.727	1
Spsb1	4.7789e-05	1.41906	0.733	0.364	1
Map1lc3a	7.1618e-05	1.01096	0.871	0.727	1
Eif4a2	7.62103e-05	0.908748	0.914	0.636	1
H2-Aa	8.77873e-05	-1.35989	0.085	0.318	1
Acta2	9.03453e-05	-1.37159	0.108	0.364	1
Cst3	0.000102011	-0.95469	0.941	0.955	1
Pcsk6	0.00010944	-1.72901	0.244	0.545	1
Aldoa	0.000142071	-0.527684	0.915	0.955	1
Cmtm7	0.000201837	-1.36591	0.212	0.5	1
Gstm1	0.000217009	-1.39632	0.951	0.955	1
Soat1	0.000249003	0.558403	0.876	0.591	1
Bnip3	0.000268383	1.08334	0.621	0.364	1
Mgarp	0.000284255	1.14546	0.927	0.727	1
Acadsb	0.000285862	1.03677	0.588	0.273	1
Srd5a1	0.000286917	1.11265	0.481	0.091	1
mt-Atp6	0.000287006	0.450824	1	1	1
Ms4a4d	0.000297005	-0.360932	0.069	0.273	1
Scand1	0.000319461	-0.793172	0.091	0.318	1
Psmd9	0.000368534	-1.18552	0.216	0.5	1
Cebpb	0.000401547	1.1118	0.9	0.636	1
Ggh	0.000433309	0.957924	0.665	0.273	1
Mindy1	0.000462913	0.932211	0.691	0.364	1
Hadh	0.000482385	0.796301	0.875	0.636	1
Rdh13	0.000494165	-0.345194	0.075	0.273	1
Polr1d	0.000497002	0.801979	0.843	0.591	1
Htra3	0.000530415	-1.34832	0.231	0.5	1
Il10rb	0.000573287	0.969022	0.481	0.136	1
Mgst1	0.000577807	0.779098	0.917	0.682	1
Pmpcb	0.000578432	0.871624	0.681	0.409	1
Pfn2	0.00059585	0.89201	0.565	0.182	1
E330017L17Rik	0.000619137	0.89943	0.47	0.091	1
Dhrs7	0.000620179	0.741225	0.705	0.318	1
C2	0.000644653	1.03765	0.73	0.5	1
Snhg18	0.000691708	0.86425	0.656	0.364	1
Aplp2	0.000720211	0.800058	0.892	0.636	1
Tomm7	0.000772159	0.734919	0.836	0.591	1
Serping1	0.000775888	-1.64784	0.338	0.636	1
Rabepk	0.000812797	-0.672252	0.127	0.364	1
Nrip1	0.000876069	0.845991	0.525	0.182	1
Smarca2	0.000902111	0.876268	0.645	0.273	1
Arxes2	0.000920219	-0.803036	0.303	0.545	1
Gm35533	0.000930499	-1.10777	0.23	0.5	1
Gsta3	0.000978243	-0.985469	0.131	0.364	1
Ppp2r2a	0.00102069	0.85203	0.648	0.318	1
Laptm4b	0.00103455	0.988485	0.633	0.318	1
Fbln1	0.00105235	-0.945072	0.108	0.318	1
Ephx2	0.00107948	1.23554	0.523	0.136	1
mt-Co1	0.00111888	0.366945	1	1	1
Fads1	0.00112515	-1.44869	0.591	0.773	1
Aldh1a7	0.0011355	-1.3715	0.116	0.318	1
Ly6e	0.00115122	-1.49502	0.474	0.636	1
Sorbs2	0.00120047	1.01102	0.488	0.182	1
Pde4d	0.00127576	-0.608206	0.129	0.364	1
Calm1	0.00137187	-0.999699	0.656	0.773	1
Gas6	0.00151113	1.38738	0.688	0.409	1
2410006H16Rik	0.0015192	0.986246	0.741	0.455	1
Btg1	0.00152632	0.812065	0.86	0.545	1
Trak1	0.00152832	-0.573873	0.198	0.455	1
Tmem178	0.00153799	1.9251	0.452	0.136	1
Ptgis	0.00162937	-0.892874	0.174	0.409	1
Rps3a1	0.00163573	-0.585644	0.86	0.864	1
Kazn	0.00168349	-2.11779	0.148	0.364	1
Adgrg1	0.00174257	-0.747424	0.088	0.273	1
Swi5	0.00208678	-1.28788	0.677	0.773	1
Sugt1	0.00210137	0.85253	0.565	0.273	1
Gatd1	0.00220617	0.581664	0.384	0.045	1
Esr1	0.00235054	0.742147	0.411	0.091	1
Epdr1	0.00238281	1.30419	0.602	0.318	1
Nrbp2	0.00238559	0.725267	0.413	0.091	1
Arf6	0.00243475	0.797212	0.84	0.591	1
Sdha	0.00243994	0.790806	0.807	0.545	1
Hist1h2bc	0.00251674	0.797324	0.71	0.409	1
Ckb	0.0026181	-0.287122	0.091	0.273	1
Il4ra	0.00261897	0.915436	0.357	0.045	1
Dusp5	0.0026214	1.22978	0.549	0.273	1
Maf	0.0026284	0.982577	0.42	0.136	1
Tnfaip6	0.00269385	-1.36233	0.259	0.5	1
Csnk1a1	0.00277305	0.825837	0.739	0.409	1
Mt1	0.00280819	0.644566	0.967	0.864	1
Rab11b	0.00288149	0.602451	0.719	0.455	1
mt-Nd4	0.00289613	0.453852	0.999	1	1
Pcyt1a	0.00293073	1.28378	0.546	0.273	1
Hdc	0.00311179	-0.796059	0.119	0.318	1
Kif5b	0.00315046	0.870402	0.678	0.409	1
Pea15a	0.00316993	-0.554679	0.096	0.273	1
Tmbim1	0.00330569	0.693413	0.441	0.136	1
Mt2	0.00331602	0.609049	0.912	0.818	1
Idh1	0.00339974	0.936301	0.889	0.682	1
Bpifb4	0.00343975	1.6628	0.462	0.182	1
Cyp17a1	0.00344096	-2.67524	0.355	0.545	1
Adgrl2	0.00344578	0.662596	0.391	0.091	1
Phyh	0.00350757	0.769349	0.635	0.364	1
Nckap5	0.00352103	0.565599	0.288	0	1
Htra1	0.00362186	0.933057	0.489	0.227	1
Abhd14b	0.00365746	0.598121	0.409	0.091	1
Fam126a	0.00366288	0.687062	0.567	0.273	1
Skp1a	0.00381383	-0.656023	0.812	0.818	1
Tpm3	0.00381961	-0.98749	0.818	0.864	1
Wnt4	0.00383949	1.57591	0.381	0.091	1
Gpi1	0.00386637	-1.08247	0.453	0.682	1
Fkbp7	0.00392908	-0.363585	0.214	0.455	1
Prr13	0.00399401	0.796529	0.498	0.227	1
Acss1	0.00404116	0.711968	0.33	0.045	1
Scd2	0.00406686	-0.790404	0.66	0.864	1
Dock8	0.00408061	0.638326	0.328	0.045	1
Igsf11	0.00410854	0.781882	0.402	0.136	1
Arsb	0.0042486	0.997801	0.517	0.227	1
Tmem11	0.00432353	0.530919	0.633	0.318	1
Lipg	0.00452601	1.17436	0.519	0.227	1
Fntb	0.00460316	-0.643921	0.097	0.273	1
Nr1d1	0.00467812	0.998719	0.79	0.545	1
Ppip5k2	0.0046895	-0.355462	0.124	0.318	1
Pten	0.00472125	0.480652	0.751	0.409	1
Cers6	0.00482135	0.691797	0.475	0.182	1
Hadhb	0.00486395	0.630703	0.813	0.591	1
Stx11	0.00487635	0.824827	0.332	0.045	1
Dlc1	0.00491231	0.446835	0.469	0.136	1
Actg1	0.00491933	0.746406	0.972	0.909	1
Tomm6	0.00497071	-0.646414	0.726	0.818	1
Rab6a	0.00498951	-0.743823	0.693	0.773	1
Csrp2	0.00517379	-0.638824	0.235	0.455	1
Eif4g2	0.00522099	-0.843878	0.842	0.955	1
Ldhb	0.00530165	-1.24163	0.658	0.727	1
B2m	0.00541543	-1.29244	0.905	0.909	1
Slc39a14	0.00543093	-0.251633	0.119	0.318	1
Kdelr1	0.00543533	0.682762	0.762	0.5	1
Wnt10b	0.005464	0.807091	0.267	0	1
Enox1	0.00553826	0.474814	0.266	0	1
Stc1	0.00560267	2.50521	0.53	0.318	1
Vcam1	0.00563812	-1.11174	0.263	0.5	1
Adam23	0.00572254	-0.411347	0.132	0.318	1
Pygm	0.00579303	-0.260002	0.098	0.273	1
Slc29a1	0.00581674	-0.994971	0.403	0.636	1
Srrm1	0.00594738	0.791433	0.658	0.455	1
Ubc	0.00605661	0.638839	0.995	0.909	1
Gclc	0.00606211	0.860129	0.393	0.136	1
Gtf2i	0.00611635	0.677542	0.474	0.182	1
Snx7	0.0062452	-0.338248	0.129	0.318	1
Thoc2	0.00631176	0.822629	0.443	0.182	1
Prkar2b	0.00640412	-1.70296	0.546	0.636	1
Mast4	0.00650096	0.762986	0.422	0.136	1
H2-D1	0.00650713	-0.945231	0.781	0.864	1
Gpam	0.00655277	0.860076	0.527	0.273	1
Rps29	0.00659025	-0.296543	0.967	0.955	1
Antxr2	0.00666027	0.576023	0.306	0.045	1
Grb14	0.0067329	0.807016	0.72	0.5	1
Smpx	0.00675124	0.584057	0.368	0.091	1
Rpl13a	0.00676878	-0.436056	0.916	0.909	1
Suclg1	0.00705995	0.610596	0.76	0.455	1
Tapbp	0.00712598	0.730942	0.5	0.227	1
Slc35f2	0.00713911	0.591569	0.254	0	1
Micu2	0.00716218	0.589925	0.451	0.182	1
Atp6v0c	0.00718436	-0.53036	0.862	0.818	1
Rbm47	0.00725014	0.586233	0.553	0.318	1
Hnrnpu	0.00756085	0.652065	0.807	0.5	1
Mrpl13	0.007699	0.617013	0.435	0.182	1
Dnaja4	0.00777168	0.706752	0.399	0.136	1
Agpat3	0.00780267	0.343851	0.655	0.409	1
Cerk	0.00785953	-0.560833	0.102	0.273	1
Ifitm3	0.00791051	-0.903384	0.604	0.773	1
Arpc1a	0.00811288	0.628365	0.754	0.5	1
Fstl1	0.00823093	-1.15178	0.237	0.455	1
Stard8	0.00829434	-0.391726	0.103	0.273	1
Tspan4	0.00837474	0.679513	0.523	0.273	1
Marcks	0.00881467	-1.03409	0.75	0.864	1
Mia2	0.00898031	0.65792	0.675	0.455	1
Got1	0.00901561	0.616796	0.612	0.318	1
Abcb1b	0.00902315	1.2026	0.501	0.227	1
Ezh1	0.00910699	0.53195	0.293	0.045	1
Col4a1	0.00938313	-1.35759	0.432	0.591	1
Fhl2	0.00948611	-1.03532	0.308	0.545	1
Trib2	0.00950173	1.13164	0.474	0.227	1
C1qbp	0.00956371	0.575471	0.617	0.409	1
Vegfa	0.00959373	0.941351	0.609	0.409	1
Pcgf2	0.00981356	0.568743	0.351	0.091	1
Daxx	0.00984192	0.73075	0.486	0.227	1
Kitl	0.00989602	-0.999583	0.34	0.545	1
Fkbp5	0.00995385	0.79512	0.673	0.455	1
Hmgb3	0.0100076	-1.08707	0.308	0.5	1
Suclg2	0.0101417	0.299978	0.725	0.455	1
Myl12b	0.0102299	0.659378	0.753	0.455	1
Sgms1	0.0102611	0.472908	0.615	0.409	1
Hexb	0.0103324	-0.693754	0.252	0.5	1
Prkab1	0.010433	0.478905	0.357	0.091	1
Gdi2	0.010556	0.618032	0.725	0.409	1
Antxr1	0.0105683	0.622264	0.348	0.091	1
Rnaset2a	0.0108927	-0.905444	0.643	0.727	1
Pgp	0.0109139	-0.993928	0.34	0.545	1
Col4a2	0.011032	-1.1427	0.34	0.545	1
Fbxo31	0.0112155	-1.3061	0.14	0.318	1
Atg13	0.0112418	0.462625	0.282	0.045	1
Ndufa3	0.0116034	0.609725	0.774	0.545	1
Calr	0.0116163	-0.768967	0.873	0.818	1
Ist1	0.0116611	0.638048	0.522	0.273	1
Ern1	0.011868	0.570825	0.388	0.136	1
Ppp4r3b	0.0120265	0.492493	0.343	0.091	1
Uck2	0.0122777	0.728585	0.537	0.273	1
Rdh14	0.0123854	-0.615974	0.198	0.409	1
Hsd17b1	0.0125425	-1.20694	0.112	0.273	1
Fosl2	0.0127665	0.675797	0.887	0.636	1
Map1lc3b	0.0128167	0.453222	0.831	0.636	1
Dhx40	0.0128297	0.59358	0.424	0.182	1
Snx2	0.013016	0.534142	0.38	0.136	1
Ypel3	0.0131006	0.653631	0.701	0.455	1
Cd36	0.0131341	-0.733208	0.14	0.318	1
Sfxn3	0.0132034	0.529403	0.336	0.091	1
Ak3	0.0136671	0.378287	0.643	0.364	1
Cnpy2	0.013676	0.533163	0.584	0.318	1
Nup50	0.0137861	0.557874	0.487	0.227	1
Lrrc42	0.0137992	-0.375528	0.262	0.455	1
Sorcs2	0.0144059	-0.447398	0.144	0.318	1
Olfml2b	0.0144419	-0.631659	0.14	0.318	1
Lztr1	0.0144858	0.420155	0.27	0.045	1
Neat1	0.0145053	0.75311	0.313	0.091	1
Cast	0.0145572	0.924884	0.455	0.273	1
Hint2	0.014652	-0.314961	0.212	0.409	1
Eif2s3x	0.014674	0.648905	0.634	0.409	1
Srrm2	0.0147651	0.517747	0.737	0.5	1
F11r	0.0147785	-1.217	0.383	0.545	1
Prxl2a	0.0148215	0.851851	0.63	0.409	1
Id3	0.0149018	-1.05523	0.596	0.682	1
A730049H05Rik	0.0149866	0.741806	0.32	0.091	1
Zbtb7a	0.0150612	0.686762	0.427	0.227	1
Heg1	0.0151597	-1.02196	0.496	0.682	1
Fxyd1	0.0152272	0.583982	0.459	0.227	1
Abca2	0.015264	-0.407034	0.11	0.273	1
Gna13	0.0153628	0.688107	0.581	0.318	1
AU021092	0.0155852	0.735463	0.289	0.045	1
P4ha1	0.0156026	0.643572	0.484	0.273	1
Mr1	0.0156605	0.461282	0.324	0.091	1
Sqstm1	0.0157542	0.609305	0.959	0.864	1
Rnf122	0.0157689	-0.919184	0.304	0.545	1
Cradd	0.0158831	0.637297	0.351	0.136	1
Hoxc5	0.0159535	-1.24738	0.205	0.409	1
Tmem245	0.0159711	0.457716	0.273	0.045	1
St6gal1	0.0165029	0.729907	0.464	0.273	1
Rcn3	0.0166236	-0.438025	0.287	0.5	1
Mark4	0.0166947	0.582903	0.451	0.227	1
Timp3	0.0167204	0.766913	0.775	0.5	1
Zfp503	0.0167397	0.949491	0.597	0.409	1
Zfr	0.01675	0.719921	0.552	0.318	1
Man2a1	0.017084	-0.75095	0.49	0.682	1
Tuba1a	0.017189	-0.953668	0.643	0.727	1
Usp48	0.0172517	0.61149	0.527	0.273	1
Ermp1	0.017293	0.576075	0.304	0.091	1
Mtus1	0.0174173	0.481386	0.26	0.045	1
Ctsh	0.0174994	0.282863	0.385	0.136	1
Bex1	0.0175584	0.64041	0.321	0.091	1
Steap3	0.0175615	0.421894	0.262	0.045	1
Afap1	0.0176824	-0.752648	0.169	0.364	1
Ifnar2	0.0177019	0.408128	0.597	0.364	1
Nrp2	0.0177303	0.558161	0.5	0.227	1
Gtpbp1	0.0177617	0.429866	0.268	0.045	1
Nr1d2	0.0178818	0.534113	0.413	0.182	1
Rnf167	0.0178847	0.450084	0.324	0.091	1
Dpy30	0.0180199	0.521931	0.518	0.273	1
Cped1	0.0180855	0.506854	0.608	0.273	1
Vwa5a	0.0181109	0.412519	0.26	0.045	1
Zfp618	0.0181678	0.439557	0.266	0.045	1
Pdha1	0.0182882	0.500762	0.508	0.273	1
Trim14	0.0183319	0.483051	0.258	0.045	1
Dnajb1	0.0184046	1.13797	0.773	0.591	1
Ndufab1	0.0185754	0.497922	0.578	0.318	1
Naxe	0.0186478	0.490164	0.566	0.318	1
Ramac	0.0188436	0.530732	0.473	0.273	1
Dusp11	0.0188489	0.702845	0.491	0.318	1
Atp6v1f	0.0190107	0.525574	0.666	0.455	1
Pccb	0.0191495	0.332136	0.529	0.318	1
Sec13	0.0192643	-0.443507	0.274	0.455	1
Mrpl38	0.0192912	-0.800795	0.14	0.318	1
Xpr1	0.0193217	0.634151	0.443	0.227	1
Eif4h	0.0194357	0.3029	0.741	0.455	1
Ypel5	0.0194741	0.631367	0.534	0.318	1
Adk	0.0195391	0.655604	0.523	0.318	1
Atad1	0.0196484	0.466583	0.467	0.227	1
Rapgef2	0.0197869	-0.617052	0.167	0.364	1
Ints8	0.0199036	-0.278202	0.167	0.364	1
Cited4	0.0201153	1.09214	0.3	0.091	1
Tead2	0.0201984	-0.320434	0.117	0.273	1
Sgms2	0.0202266	0.439885	0.27	0.045	1
Cyp2d22	0.0203593	0.514555	0.297	0.091	1
Gpm6b	0.02045	-0.771208	0.117	0.273	1
Ppp2r5e	0.0204774	0.409609	0.31	0.091	1
Ptprd	0.020693	0.529261	0.517	0.273	1
Mlx	0.0209653	0.376523	0.258	0.045	1
Map4k3	0.021278	0.491729	0.304	0.091	1
Ptges3	0.0213043	-1.046	0.603	0.727	1
Angptl4	0.0215283	0.993974	0.61	0.409	1
Islr	0.0215831	-1.21984	0.126	0.273	1
Huwe1	0.0217262	0.401556	0.603	0.409	1
Fkbp15	0.0217859	0.386161	0.257	0.045	1
Ccdc9	0.021804	0.456278	0.295	0.091	1
Prdx3	0.0218146	0.596671	0.79	0.591	1
Dtx4	0.0219009	0.491469	0.633	0.318	1
Fau	0.0221744	0.476413	0.683	0.455	1
Esd	0.0225932	0.503951	0.643	0.364	1
Rps11	0.0227001	0.48943	0.943	0.727	1
Cetn2	0.0228141	-0.680209	0.226	0.409	1
Cbr1	0.0229375	0.544477	0.433	0.227	1
Cryl1	0.0231638	0.424453	0.313	0.091	1
mt-Nd4l	0.0231761	0.373726	0.908	0.727	1
Dync1i1	0.0231888	0.377377	0.497	0.227	1
Kansl1	0.0232389	0.630914	0.459	0.273	1
Cdk9	0.0238911	0.548615	0.489	0.273	1
Pum2	0.0239061	0.537609	0.486	0.227	1
Fads6	0.0239392	0.542929	0.36	0.136	1
Nucb1	0.0240071	-0.987626	0.534	0.636	1
Aggf1	0.0241042	0.615865	0.413	0.227	1
Kcnd2	0.0246397	0.540364	0.254	0.045	1
Tia1	0.0249119	-0.483446	0.176	0.364	1
Ciz1	0.0249421	0.414462	0.298	0.091	1
Lama4	0.0251225	0.573993	0.334	0.136	1
Ogt	0.0252004	0.544433	0.365	0.136	1
Igfbp6	0.0253883	-0.590791	0.264	0.455	1
Anxa3	0.0254145	0.592078	0.29	0.091	1
Bicc1	0.0255106	0.585739	0.4	0.182	1
Ccdc90b	0.0255702	0.39782	0.315	0.091	1
Snx4	0.0258784	0.558785	0.422	0.227	1
Nek7	0.0259139	0.518806	0.43	0.182	1
Maoa	0.0259335	0.620258	0.473	0.273	1
Itga9	0.0259692	0.308298	0.61	0.364	1
Mex3c	0.0260629	-0.652965	0.318	0.5	1
Socs7	0.0262058	-0.725085	0.302	0.545	1
Rere	0.0263653	0.439793	0.59	0.364	1
Mrpl9	0.0263848	0.591124	0.51	0.318	1
Atp5g3	0.0265281	0.71498	0.968	0.909	1
Atp5j	0.0265678	0.404887	0.871	0.636	1
Necap2	0.0275634	-1.21245	0.376	0.545	1
Fkbp8	0.0275784	0.524729	0.519	0.273	1
Maco1	0.0276775	0.513716	0.414	0.182	1
Mgst2	0.027716	0.453263	0.409	0.182	1
Lamc1	0.0277707	0.709501	0.567	0.364	1
Echdc2	0.0280609	0.512211	0.439	0.227	1
Tmem30a	0.0281762	0.601093	0.591	0.364	1
P3h1	0.0282087	-0.581017	0.184	0.364	1
Rcan2	0.0285574	0.424622	0.254	0.045	1
Bmp2k	0.02856	0.446926	0.294	0.091	1
Lsr	0.0288287	0.506361	0.324	0.091	1
Zrsr2	0.0288355	-0.778555	0.256	0.455	1
Copb2	0.0289032	-0.737601	0.464	0.591	1
Smim19	0.0290193	0.404738	0.296	0.091	1
Aip	0.0291268	-0.809978	0.123	0.273	1
Me1	0.0291745	0.547269	0.975	0.864	1
H1f0	0.0292653	0.551407	0.635	0.364	1
Dusp10	0.0293408	0.603547	0.405	0.182	1
Dcaf8	0.0294871	0.424508	0.492	0.227	1
Fth1	0.0295688	0.316058	0.981	1	1
Cdkn1a	0.0301634	0.756674	0.412	0.182	1
Aifm1	0.0301827	0.507861	0.424	0.227	1
Decr1	0.0302257	0.374946	0.374	0.136	1
Casc4	0.0302886	0.561888	0.422	0.227	1
Actn1	0.0303143	0.671013	0.508	0.273	1
Cox6a1	0.0303328	0.492414	0.927	0.727	1
Sobp	0.0303746	0.52455	0.414	0.182	1
Ubap1	0.0304663	0.400563	0.311	0.091	1
Ube2q2	0.0305541	0.417075	0.278	0.091	1
Pdia3	0.0309828	-0.52492	0.849	0.773	1
Snapc5	0.0310326	0.323454	0.256	0.045	1
Tpm2	0.031038	-0.979212	0.241	0.409	1
Adgra3	0.0310394	-0.451122	0.188	0.364	1
Arpc5	0.0311519	0.500564	0.636	0.364	1
Spg21	0.0313792	0.500687	0.504	0.318	1
Rps9	0.0314816	-0.252442	0.887	0.909	1
Hao2	0.0315369	0.53135	0.668	0.545	1
Slc7a5	0.0317547	-0.900576	0.631	0.318	1
Pfn1	0.0317881	-0.576072	0.667	0.773	1
Col3a1	0.0319	-0.839217	0.679	0.773	1
Tmsb4x	0.0319671	-0.733062	0.74	0.773	1
Rnf130	0.0321474	0.385047	0.762	0.545	1
Lpgat1	0.0321622	0.581965	0.394	0.227	1
Kcnk3	0.0323401	0.691706	0.3	0.091	1
Dcn	0.032542	-0.820752	0.202	0.364	1
Sparc	0.0326425	-1.00167	0.963	0.909	1
Zc3h12a	0.0326713	0.467518	0.295	0.091	1
Rps6	0.0326754	0.485659	0.902	0.727	1
Psen2	0.0326896	0.646471	0.485	0.273	1
Mydgf	0.0327137	-0.340764	0.317	0.5	1
Vstm4	0.0327356	-0.645311	0.169	0.318	1
Marcksl1	0.0328193	0.682747	0.588	0.364	1
Osr2	0.0330678	0.534584	0.869	0.682	1
Atp1a3	0.0332755	0.578165	0.315	0.091	1
Use1	0.0333412	0.491265	0.513	0.318	1
Adnp	0.0333657	0.543876	0.471	0.273	1
Slc12a7	0.0336403	0.59613	0.403	0.227	1
Samhd1	0.0338506	-0.941907	0.372	0.545	1
Golga7	0.0339788	0.313523	0.664	0.409	1
Apbb2	0.0340507	0.497118	0.278	0.091	1
Parp1	0.0342277	0.498729	0.464	0.273	1
Rpl27	0.0343553	-0.53647	0.907	0.864	1
Arl6ip5	0.0344078	0.489869	0.57	0.318	1
Uba3	0.0344127	0.366029	0.273	0.091	1
Tgfbr3	0.0345284	0.432338	0.538	0.318	1
Mrps6	0.0349412	-1.02631	0.306	0.5	1
Rtl8a	0.0350875	0.606471	0.506	0.318	1
Prep	0.0353367	-0.314829	0.229	0.409	1
Zcchc7	0.0355297	0.396087	0.277	0.091	1
Ada	0.0355769	0.539874	0.281	0.091	1
Edem3	0.0356	0.638011	0.386	0.227	1
Hs3st1	0.0356556	0.758728	0.462	0.273	1
mt-Nd2	0.0358679	0.367036	0.998	1	1
Cry1	0.0359707	0.429305	0.386	0.182	1
Iqgap1	0.0361782	0.457747	0.449	0.227	1
Arl5a	0.0363301	0.727112	0.517	0.318	1
Pdlim4	0.0365669	0.565909	0.432	0.227	1
Fam120a	0.0366303	0.408776	0.682	0.455	1
Efr3a	0.0367851	0.602214	0.434	0.273	1
Cct4	0.0371217	0.422261	0.785	0.5	1
Fam210b	0.0373237	0.450501	0.321	0.136	1
Lgals1	0.0374458	-0.583318	0.569	0.682	1
Qk	0.0374735	0.650755	0.569	0.409	1
Mdh1	0.0375032	0.466339	0.759	0.545	1
Atp6v1d	0.0375098	0.506808	0.35	0.182	1
Gapdh	0.0377991	-0.530557	0.647	0.773	1
Os9	0.0378755	0.577627	0.664	0.5	1
Srsf11	0.0379107	0.275207	0.634	0.409	1
Wnt5a	0.0379573	0.575924	0.329	0.136	1
Ndufa1	0.0380004	0.516676	0.738	0.455	1
Elovl5	0.0384777	0.361429	0.892	0.773	1
Inha	0.0386156	-1.48618	0.809	0.773	1
Atp1b2	0.0387521	0.354477	0.723	0.5	1
M6pr	0.0387638	0.547074	0.624	0.455	1
Fndc10	0.0389414	0.410708	0.29	0.091	1
Dnajc5	0.038997	0.552731	0.49	0.273	1
Tomm70a	0.0391225	0.541951	0.428	0.273	1
Gabarap	0.0394663	0.466352	0.866	0.636	1
Asah2	0.0404298	0.505912	0.374	0.182	1
Ppp1r18	0.0404585	0.453427	0.504	0.273	1
Dync1i2	0.0406189	0.67757	0.526	0.318	1
Ptdss2	0.0408723	0.457868	0.384	0.182	1
Lsm14a	0.0409364	0.554989	0.567	0.364	1
Faap20	0.0409778	0.433102	0.332	0.136	1
Tpp1	0.0411177	0.510529	0.61	0.409	1
AU020206	0.0413989	0.503209	0.607	0.409	1
Rmnd5b	0.0414845	0.407512	0.451	0.227	1
Pithd1	0.0415298	-0.636518	0.279	0.455	1
Plod2	0.0415696	0.567479	0.616	0.364	1
Oip5os1	0.0416416	0.619536	0.448	0.273	1
Smoc1	0.0416467	0.495022	0.542	0.364	1
Ndufb11	0.042358	0.389036	0.831	0.636	1
Nomo1	0.0425934	-0.294237	0.239	0.409	1
Triap1	0.0426316	0.415124	0.319	0.136	1
Eif4ebp2	0.0427491	0.651474	0.557	0.409	1
Slbp	0.0428325	-0.404042	0.378	0.545	1
Etf1	0.0429091	0.476384	0.696	0.455	1
Sptlc2	0.0430061	0.526643	0.502	0.318	1
Myc	0.0430426	0.468103	0.826	0.636	1
Cacna2d1	0.0433297	0.523513	0.313	0.136	1
Kmt5b	0.0433396	0.375953	0.284	0.091	1
Rab10	0.0433907	0.280567	0.746	0.5	1
Pip5k1a	0.0434148	0.589914	0.515	0.318	1
Rps26	0.0436733	-0.267769	0.921	0.909	1
Cebpd	0.0442195	-1.09321	0.684	0.727	1
4931406P16Rik	0.0442291	0.425839	0.374	0.182	1
Ocrl	0.0443751	0.351867	0.275	0.091	1
Ppp2r5a	0.0447663	0.559034	0.489	0.318	1
Pdgfra	0.0448789	-0.445163	0.197	0.364	1
Coa5	0.0450175	0.475283	0.441	0.227	1
Cnot6	0.0455785	0.551718	0.635	0.455	1
Vim	0.0456686	-0.488824	0.862	0.864	1
Tox4	0.0459041	0.4119	0.409	0.182	1
Mgat4b	0.0459457	0.498202	0.74	0.591	1
Smu1	0.046095	0.463628	0.47	0.273	1
Rnase4	0.0461412	0.446301	0.305	0.136	1
Olfm1	0.0462468	-0.583159	0.148	0.273	1
Pdlim1	0.0464755	-0.483832	0.191	0.364	1
Tob1	0.0464999	0.319625	0.764	0.5	1
Gpaa1	0.0465012	-0.355902	0.285	0.455	1
Dip2a	0.0467013	-0.713739	0.128	0.273	1
B4galt1	0.0468733	0.622422	0.63	0.455	1
Rtn4	0.0469784	0.535354	0.801	0.591	1
Stx4a	0.0471443	-0.582826	0.163	0.318	1
Mdp1	0.0471759	-0.310591	0.289	0.455	1
Rps10	0.0471862	0.742479	0.652	0.455	1
Washc5	0.0471984	-0.25009	0.328	0.136	1
Csnk1d	0.0474368	0.383056	0.633	0.409	1
Ddah1	0.0475702	-0.412335	0.221	0.409	1
H3f3a	0.0477216	-0.404921	0.928	0.864	1
Cul1	0.0478224	0.420512	0.338	0.136	1
Acsbg1	0.0478354	-0.567491	0.953	1	1
Pex13	0.048106	0.382968	0.257	0.091	1
Pdcl3	0.0485077	0.431373	0.334	0.182	1
Nub1	0.0485461	0.452083	0.374	0.182	1
Selenot	0.048548	0.592885	0.572	0.409	1
Gramd1a	0.0486031	-0.953507	0.337	0.5	1
Atp5e	0.0487727	0.471305	0.795	0.591	1
Ilvbl	0.0488822	0.42102	0.358	0.182	1
Fubp3	0.0494607	-0.771839	0.338	0.5	1
Arpp19	0.0495205	-0.507519	0.546	0.682	1
Ppm1g	0.0495822	0.49196	0.563	0.318	1
Tfdp1	0.0499079	-0.660941	0.238	0.409	1
Slc25a12	0.0504798	-0.54827	0.299	0.5	1
Fkbp4	0.0505545	-0.415375	0.55	0.682	1
Slc6a6	0.0506369	-0.605395	0.334	0.5	1
Rab2a	0.0506475	0.52918	0.658	0.455	1
Chd4	0.0507253	0.604867	0.722	0.545	1
Ybx1	0.0507599	-0.394027	0.937	0.909	1
Erlec1	0.0509556	0.423019	0.47	0.273	1
Arhgef25	0.0510481	-0.771147	0.193	0.364	1
Zfp644	0.0511214	0.382845	0.26	0.091	1
Sfrp4	0.0511441	1.60989	0.374	0.182	1
Nemf	0.0512202	0.431884	0.306	0.136	1
Exosc9	0.05177	-0.917601	0.238	0.409	1
Msrb3	0.0520012	0.538766	0.399	0.227	1
Ano1	0.0522366	0.405809	0.338	0.136	1
Cebpz	0.0522574	0.396529	0.261	0.091	1
Acadvl	0.0523708	0.559423	0.418	0.273	1
Lpp	0.0531814	-0.4017	0.49	0.273	1
Plekhf1	0.053453	0.499265	0.312	0.136	1
Mrpl37	0.0535404	0.481618	0.438	0.273	1
Spcs2	0.0535675	-0.617579	0.647	0.727	1
Tpra1	0.0535975	0.41428	0.258	0.091	1
Pip5k1b	0.0538177	0.370713	0.387	0.182	1
Usp5	0.0539013	-0.315771	0.28	0.455	1
Eci1	0.0540035	0.472846	0.375	0.227	1
1810037I17Rik	0.0540528	0.44703	0.803	0.591	1
Galnt2	0.054294	0.499485	0.344	0.182	1
Foxp1	0.05439	0.474195	0.368	0.182	1
Tcp11l2	0.0544703	0.329935	0.477	0.273	1
Tet2	0.054508	0.438972	0.31	0.136	1
Heca	0.05483	0.416643	0.25	0.091	1
Znrd1	0.0549017	0.399863	0.313	0.136	1
Fcf1	0.055003	0.411591	0.365	0.182	1
Hdac1	0.0551019	0.483616	0.409	0.227	1
Ywhag	0.0551637	0.358876	0.705	0.545	1
Rbm25	0.0551769	0.443115	0.532	0.318	1
Sdc2	0.0552923	0.457522	0.473	0.273	1
Gapvd1	0.0552929	0.465692	0.377	0.182	1
Immp1l	0.0553381	0.360519	0.308	0.136	1
Susd3	0.0556313	-0.985035	0.365	0.5	1
Cct3	0.0556664	-0.543747	0.65	0.727	1
Ep400	0.0562298	0.489943	0.348	0.182	1
Txnip	0.0563229	0.409941	0.857	0.773	1
Mapk14	0.0563846	0.450685	0.335	0.182	1
Sucla2	0.0564436	0.29684	0.53	0.273	1
Prpf38b	0.0566099	0.528402	0.437	0.273	1
Tmem222	0.0568039	-0.375831	0.334	0.5	1
Cacna1h	0.0570085	-0.651843	0.21	0.364	1
Rxylt1	0.0572045	0.365803	0.375	0.182	1
Nfil3	0.0572227	0.549544	0.761	0.591	1
Uck1	0.0573263	-0.683526	0.251	0.409	1
Vps41	0.0575313	0.451836	0.357	0.182	1
Rpl14	0.0576053	0.578461	0.542	0.364	1
Rasl11a	0.0576437	1.05833	0.547	0.318	1
Cops7a	0.0577542	0.496509	0.621	0.409	1
Eif5	0.0577832	0.374217	0.797	0.5	1
Cygb	0.0579559	-0.657962	0.285	0.455	1
Ano6	0.0580106	0.472045	0.401	0.227	1
Cr1l	0.0582118	0.51549	0.437	0.273	1
Mrpl53	0.0583237	-0.352459	0.422	0.545	1
Pip4k2c	0.0583551	0.430919	0.296	0.136	1
Gatad2b	0.0584132	0.573867	0.425	0.227	1
Arid4b	0.0584791	0.503451	0.457	0.273	1
Txn2	0.0585498	-0.786108	0.55	0.636	1
Lta4h	0.0591881	0.480155	0.426	0.227	1
Slc25a36	0.0596109	0.519333	0.471	0.318	1
Mrpl27	0.0598258	0.469282	0.441	0.273	1
Tnrc6b	0.0598454	0.533061	0.353	0.182	1
Mtss2	0.060154	-0.787374	0.263	0.409	1
Ifitm2	0.0602764	-0.487702	0.515	0.591	1
Chst11	0.0605051	0.52024	0.366	0.182	1
Tmem106c	0.0605549	-0.495228	0.203	0.364	1
Fez2	0.0608214	0.413054	0.298	0.136	1
Spin1	0.0608565	0.524571	0.567	0.364	1
Pop4	0.060871	0.364906	0.422	0.227	1
Papss1	0.0608787	0.421631	0.552	0.318	1
Spock2	0.0610322	0.726966	0.647	0.5	1
Selenop	0.0611549	-0.865816	0.732	0.818	1
Bcat2	0.0612286	0.501594	0.441	0.273	1
Plin2	0.061235	0.292702	0.548	0.364	1
Irs1	0.0617251	0.569857	0.421	0.273	1
Ankle2	0.0617631	-1.08508	0.169	0.318	1
Rpl6	0.0617643	-0.320189	0.963	0.909	1
Gabarapl1	0.0621944	0.292409	0.814	0.591	1
Glul	0.0622122	-1.30431	0.909	0.955	1
Cited2	0.0628665	0.59533	0.841	0.636	1
Trim24	0.0631972	0.430244	0.319	0.136	1
Pebp1	0.0637253	-0.304889	0.929	0.909	1
Smg1	0.0639158	0.490467	0.343	0.182	1
Rnf5	0.0639946	0.36078	0.523	0.364	1
Usp22	0.0640058	0.530651	0.542	0.364	1
Tent5a	0.0640184	-0.531678	0.207	0.364	1
Rpn1	0.0641713	-0.611422	0.65	0.682	1
Rnmt	0.0641849	-0.666915	0.207	0.364	1
Abcc5	0.0643614	0.35913	0.356	0.182	1
Cog6	0.064457	-0.274832	0.138	0.273	1
Mier1	0.0646462	0.44417	0.292	0.136	1
Tnip1	0.0646513	0.626918	0.484	0.318	1
Gatad2a	0.0648607	0.527337	0.437	0.273	1
Gnaq	0.0651589	0.488171	0.418	0.273	1
Cdkn1b	0.0652541	0.687322	0.723	0.591	1
Glud1	0.0657202	0.544744	0.631	0.455	1
Myo6	0.0657258	0.540727	0.423	0.273	1
Clk1	0.0657296	0.279838	0.766	0.591	1
Gnb5	0.0657652	-0.61894	0.295	0.455	1
Irf2	0.0661102	-0.828547	0.262	0.409	1
Fcho2	0.0662821	0.39276	0.297	0.136	1
Tmed4	0.0665457	0.441238	0.465	0.273	1
Zfp771	0.0666878	-0.630971	0.219	0.364	1
S100a10	0.066771	0.445017	0.828	0.591	1
Dazap2	0.0669821	0.287698	0.822	0.591	1
Ndel1	0.0670304	0.450595	0.539	0.364	1
Fndc3b	0.0670571	0.557514	0.547	0.364	1
Galk2	0.0671313	0.533816	0.371	0.227	1
Stat5b	0.0671645	0.45789	0.33	0.182	1
Hnrnpa0	0.06718	-0.60033	0.858	0.818	1
Lgals3	0.0672112	1.41856	0.348	0.227	1
Plxnb1	0.0673686	0.473157	0.344	0.182	1
Nmt2	0.0677514	0.500694	0.508	0.318	1
Mboat2	0.0680269	-0.623347	0.322	0.5	1
Acbd6	0.0689426	0.321212	0.325	0.136	1
Csf2ra	0.0691571	0.453309	0.399	0.227	1
Rhog	0.069159	0.273906	0.438	0.227	1
Cobll1	0.0691695	0.500031	0.351	0.182	1
Mrfap1	0.0691795	-0.605988	0.849	0.864	1
Sec61b	0.0693227	-0.858351	0.746	0.727	1
Magoh	0.0693284	-0.424373	0.535	0.636	1
Senp6	0.0694312	0.471451	0.483	0.318	1
Sc5d	0.0697741	0.477488	0.579	0.409	1
Tmem50a	0.0702414	0.381644	0.746	0.545	1
Irf9	0.0703295	0.491614	0.385	0.227	1
Ralgps2	0.070902	0.458894	0.355	0.182	1
Bcat1	0.0709849	0.73773	0.377	0.227	1
Wdr45	0.0711197	0.465953	0.428	0.273	1
Loxl2	0.0713089	0.471942	0.353	0.182	1
Uqcrh	0.071474	0.422376	0.896	0.727	1
Nmt1	0.0716916	0.373804	0.492	0.273	1
Cln6	0.0718637	0.337728	0.257	0.091	1
Ctnna1	0.0718798	0.380177	0.631	0.409	1
Cyp11a1	0.0719024	0.282064	0.961	0.909	1
Idh3g	0.0719296	0.479954	0.611	0.409	1
Hp1bp3	0.0720259	0.558795	0.678	0.5	1
Mmut	0.0723206	0.349975	0.453	0.273	1
Gab2	0.072616	0.495289	0.537	0.364	1
Hnrnpul2	0.0726378	0.371925	0.312	0.136	1
Tmco1	0.0727414	0.406821	0.517	0.364	1
D16Ertd472e	0.0728415	0.489044	0.349	0.182	1
Tmem65	0.0730288	-0.62866	0.372	0.5	1
Rnf4	0.0731537	0.328833	0.583	0.409	1
Hspa1a	0.0732211	1.87237	0.572	0.455	1
Mta3	0.0733916	0.347099	0.429	0.227	1
Zmpste24	0.073402	0.441253	0.348	0.182	1
Sypl	0.0745803	0.404644	0.524	0.364	1
Deptor	0.0746593	0.4219	0.584	0.409	1
Angel2	0.0747232	0.316819	0.25	0.091	1
Mif	0.0748181	-0.656648	0.7	0.682	1
Aars	0.0749563	0.486711	0.439	0.273	1
Ndufs1	0.0750046	0.463266	0.532	0.364	1
Tnfrsf1a	0.0750843	0.398119	0.437	0.273	1
Jund	0.0752753	0.39337	0.974	0.955	1
Mtch2	0.0754693	0.271701	0.529	0.318	1
Tspan9	0.0754965	-0.298397	0.144	0.273	1
Rora	0.0755796	0.523348	0.422	0.273	1
Commd8	0.0756048	0.297569	0.332	0.136	1
Syne2	0.0756537	0.471283	0.537	0.364	1
Hsd3b7	0.0757592	0.446656	0.33	0.182	1
Tgfb1i1	0.0760492	-0.400862	0.231	0.409	1
Cops9	0.0760509	0.463087	0.757	0.591	1
Mark3	0.0761636	0.441844	0.455	0.273	1
Cxcl1	0.0762506	-0.919917	0.591	0.727	1
Bub3	0.0767516	0.366075	0.378	0.182	1
Sulf2	0.0768574	-0.633776	0.431	0.545	1
Uckl1	0.0768612	0.338114	0.313	0.136	1
Col6a1	0.0769145	-1.11907	0.733	0.773	1
Pmpca	0.0770019	0.418743	0.424	0.273	1
Iscu	0.077144	0.443253	0.79	0.636	1
Rnf144a	0.0774512	0.420791	0.3	0.136	1
Tmem159	0.0775229	0.510441	0.527	0.364	1
3830406C13Rik	0.0778957	0.408585	0.273	0.136	1
Cblb	0.0780169	0.453891	0.272	0.136	1
Pnpla8	0.078022	0.515621	0.457	0.318	1
Kras	0.0785951	0.412436	0.28	0.136	1
Egr1	0.0786714	0.415802	0.951	0.864	1
Cpsf7	0.0787076	-1.13712	0.302	0.455	1
Nckap1	0.0791891	0.528164	0.59	0.455	1
Slc25a44	0.079204	-1.03974	0.15	0.273	1
Jun	0.0792825	0.417463	0.948	0.864	1
Pole3	0.079357	0.356351	0.317	0.136	1
Nol7	0.0794064	0.399394	0.45	0.273	1
Bag2	0.0802624	-0.86187	0.15	0.273	1
Rchy1	0.0803808	0.301706	0.444	0.273	1
Herc4	0.0808006	0.414567	0.337	0.182	1
Cxcl10	0.0810353	-0.452819	0.5	0.636	1
Pdgfd	0.081378	0.32476	0.25	0.091	1
Slc39a6	0.0814531	-1.01008	0.264	0.409	1
Osbpl1a	0.0816926	0.424694	0.325	0.182	1
H2-K1	0.0817982	-1.17256	0.859	0.864	1
Stt3b	0.0823701	-0.959208	0.51	0.591	1
Spats2	0.0824189	0.400863	0.361	0.182	1
Gfm1	0.0827905	0.363362	0.294	0.136	1
Taf10	0.0828837	0.352463	0.49	0.318	1
Pgls	0.0829057	0.356843	0.312	0.136	1
Ctr9	0.0830243	0.396253	0.277	0.136	1
Kank2	0.0836789	0.360921	0.457	0.318	1
Pde8b	0.0837898	0.382679	0.289	0.136	1
Rsbn1l	0.0838253	-1.02675	0.179	0.318	1
Dalrd3	0.0842563	0.458597	0.39	0.273	1
Wls	0.084457	-0.485989	0.593	0.727	1
Ubald1	0.0845373	0.417398	0.505	0.318	1
Zfp36	0.0847478	0.851549	0.904	0.909	1
Nasp	0.0849827	-0.482211	0.367	0.5	1
Mta2	0.0851197	0.46116	0.555	0.409	1
Acsl3	0.0851474	0.374035	0.25	0.091	1
Smarcc2	0.0853704	0.388038	0.368	0.182	1
Zfp467	0.0854478	0.300816	0.26	0.091	1
Cpt2	0.0862448	0.390503	0.279	0.136	1
Tfam	0.0863156	0.361067	0.283	0.136	1
Abca1	0.0867177	0.440394	0.432	0.273	1
Rbm17	0.0868122	0.366331	0.506	0.318	1
Afg3l2	0.0870501	0.392737	0.446	0.273	1
Rpl28	0.0871099	0.397797	0.715	0.455	1
Gclm	0.0871471	0.445344	0.556	0.364	1
Sft2d2	0.0873141	0.377874	0.286	0.136	1
Picalm	0.0873352	-0.928578	0.656	0.727	1
Cttn	0.0874243	0.45953	0.685	0.5	1
Phf20l1	0.0874829	0.442331	0.321	0.182	1
Bex4	0.0877266	-0.304977	0.302	0.455	1
Igfbp7	0.0878619	-0.871793	0.857	0.818	1
Pink1	0.0879315	0.488996	0.423	0.273	1
Specc1l	0.0881263	0.258763	0.292	0.136	1
Smarca1	0.0881922	0.394433	0.593	0.455	1
Timm17a	0.0882209	-0.861282	0.359	0.5	1
Ubxn7	0.0884135	0.372234	0.338	0.182	1
Tusc1	0.0884652	0.467775	0.372	0.227	1
Aldh6a1	0.0884932	0.383829	0.541	0.364	1
Ralgapa1	0.0886301	0.299462	0.258	0.091	1
Pgam1	0.0887271	-0.250703	0.887	0.818	1
Zfp36l2	0.0889976	0.587905	0.454	0.273	1
Ubxn4	0.089189	0.510586	0.545	0.409	1
Bod1	0.0896102	0.297946	0.476	0.318	1
Capn7	0.0898825	0.374589	0.287	0.136	1
Tuba1c	0.0906289	0.257833	0.72	0.5	1
Akap9	0.0908556	0.476664	0.328	0.182	1
Cd151	0.0909002	0.26299	0.784	0.545	1
Tspan15	0.0909176	0.414653	0.33	0.182	1
Rps27a	0.0911003	0.291244	0.972	0.864	1
Man2b1	0.0911561	0.434737	0.34	0.182	1
Got2	0.0912147	0.333681	0.7	0.5	1
Memo1	0.0913218	0.436278	0.374	0.227	1
Slc45a4	0.0914334	0.370005	0.42	0.227	1
Ptbp3	0.0918499	0.456419	0.451	0.273	1
Ppp6c	0.0919271	0.322682	0.452	0.273	1
Dlg3	0.0920074	0.406058	0.32	0.182	1
Dhdh	0.0925205	0.438773	0.283	0.136	1
Morf4l2	0.09284	-0.481283	0.783	0.682	1
Dvl1	0.0929399	0.333271	0.281	0.136	1
Riok3	0.0931897	0.403942	0.472	0.318	1
Blmh	0.0932963	0.372347	0.641	0.5	1
Kcnab3	0.0934079	0.488674	0.266	0.136	1
Vwa8	0.0935216	0.413979	0.321	0.182	1
Phf5a	0.0936123	0.420176	0.531	0.364	1
Timm9	0.0937642	0.287991	0.254	0.091	1
Pex11b	0.0937866	0.434055	0.301	0.182	1
Adam9	0.0938128	-1.12247	0.302	0.455	1
Ubn1	0.0939289	-1.03988	0.412	0.5	1
Ckap4	0.0939918	-0.589856	0.618	0.682	1
Wdr1	0.0941137	-0.348843	0.553	0.455	1
Mettl27	0.094136	-0.664834	0.221	0.364	1
Edf1	0.0942651	0.449685	0.27	0.136	1
Atp6v0d1	0.0942692	0.423227	0.466	0.318	1
Lage3	0.0945124	0.351071	0.342	0.182	1
Aldh1a1	0.0946543	-0.307308	0.981	0.955	1
Impad1	0.0953414	0.374671	0.563	0.364	1
Trmt10c	0.0954319	-0.592482	0.233	0.364	1
Rtn4rl1	0.0957908	-0.266077	0.155	0.273	1
Ahnak	0.0961544	0.570792	0.706	0.5	1
Rab3ip	0.0962469	0.358775	0.28	0.136	1
Mtmr6	0.09674	0.330668	0.29	0.136	1
Mkrn1	0.0972407	0.362074	0.606	0.455	1
Vrk1	0.0974264	-0.339198	0.15	0.273	1
Srxn1	0.0977024	0.699247	0.365	0.227	1
Vcpip1	0.0977988	-0.787547	0.27	0.409	1
Epc2	0.0981363	0.350569	0.281	0.136	1
Dhx15	0.0981679	0.387181	0.577	0.409	1
Fscn1	0.0983765	-0.366542	0.17	0.318	1
Osbpl5	0.0985819	0.331083	0.288	0.136	1
Zfp622	0.0987078	0.387531	0.434	0.273	1
Osgep	0.099013	-0.312066	0.343	0.5	1
Adipor2	0.0996351	0.420404	0.513	0.364	1
Srp9	0.100332	0.365239	0.581	0.364	1
2610507B11Rik	0.100537	0.335813	0.667	0.455	1
Prdx5	0.101198	-0.92916	0.565	0.591	1
Psmb6	0.10151	-0.490055	0.405	0.5	1
Appl2	0.101536	0.750946	0.551	0.455	1
Boc	0.102011	-0.338023	0.176	0.318	1
Col4a3bp	0.102122	0.312559	0.287	0.136	1
Satb1	0.102397	0.413131	0.26	0.136	1
Tfb2m	0.102467	-0.357627	0.243	0.409	1
Gabarapl2	0.102512	0.424469	0.638	0.455	1
Nucks1	0.102519	-0.534499	0.488	0.591	1
Nudt16l1	0.102663	0.330558	0.281	0.136	1
Tm9sf2	0.102762	0.49696	0.677	0.545	1
Atic	0.102798	-0.312193	0.233	0.364	1
Rgs19	0.102981	-0.458326	0.171	0.318	1
Ginm1	0.102999	0.416314	0.504	0.409	1
Cav1	0.103561	0.276689	0.628	0.5	1
Rgcc	0.104069	1.11458	0.466	0.364	1
Eaf1	0.104442	0.421072	0.306	0.182	1
Rab35	0.104869	0.310279	0.357	0.182	1
App	0.105073	0.432287	0.776	0.591	1
Wrnip1	0.105102	-0.259544	0.31	0.136	1
Mrps17	0.105296	0.466129	0.466	0.364	1
Rpl22l1	0.105748	0.3601	0.836	0.682	1
Fmc1	0.105809	0.389016	0.47	0.318	1
Prkce	0.105872	-0.288039	0.148	0.273	1
Axin1	0.105891	0.42762	0.372	0.227	1
Sdc4	0.10691	0.825877	0.649	0.545	1
Rpl19	0.107343	0.301229	0.825	0.636	1
BC005624	0.10747	0.313958	0.283	0.136	1
Bloc1s2	0.107584	0.313585	0.267	0.136	1
Ufc1	0.108079	-0.572823	0.406	0.5	1
Fdps	0.108183	-0.91979	0.59	0.682	1
Samd4b	0.108495	0.329227	0.518	0.318	1
Nr2f2	0.108762	0.395905	0.744	0.545	1
Arrdc3	0.108788	-0.277302	0.437	0.636	1
Arhgef1	0.108842	0.34386	0.275	0.136	1
Pam16	0.109041	0.34027	0.475	0.318	1
Rpl18	0.109181	0.626276	0.522	0.364	1
Hbegf	0.10931	-1.3225	0.203	0.318	1
Man1a2	0.109662	0.454259	0.37	0.227	1
Herpud1	0.110153	0.44277	0.73	0.545	1
Eif3h	0.11047	0.253079	0.787	0.682	1
Pdrg1	0.110628	0.365564	0.441	0.273	1
Cnbp	0.110718	-0.317879	0.828	0.727	1
Epn1	0.111007	-0.7022	0.456	0.545	1
Xist	0.111481	0.388648	0.616	0.5	1
Tmem59	0.111508	0.338576	0.911	0.682	1
Dlg5	0.111911	0.326208	0.283	0.136	1
Hdac3	0.112429	0.443948	0.431	0.318	1
Pds5a	0.11251	0.358401	0.262	0.136	1
Gltp	0.112759	0.4267	0.331	0.227	1
Dhx30	0.112838	-0.879433	0.249	0.364	1
E2f6	0.11317	0.364354	0.278	0.136	1
Ctsb	0.11334	0.271724	0.917	0.818	1
Agfg2	0.1135	-0.377321	0.151	0.273	1
Nme1	0.113811	-0.45233	0.598	0.636	1
Gm47283	0.114212	-0.765256	0.335	0.455	1
Bet1	0.114213	0.317516	0.262	0.136	1
Cox7a2	0.114229	0.379754	0.809	0.682	1
Pvr	0.114407	0.438589	0.382	0.227	1
Bmpr1a	0.11462	0.442321	0.425	0.318	1
Naa30	0.11475	0.360368	0.263	0.136	1
Gtf3c2	0.115	0.305885	0.384	0.227	1
Prxl2c	0.115176	0.426811	0.385	0.227	1
Pcmt1	0.115236	0.380665	0.42	0.273	1
Axin2	0.115415	0.464247	0.255	0.136	1
Ptprk	0.115559	-1.06432	0.148	0.273	1
Manf	0.115606	-0.549098	0.738	0.682	1
Stk16	0.115647	0.315915	0.329	0.182	1
Cflar	0.115913	0.252136	0.43	0.273	1
Ubxn1	0.116184	-0.670558	0.65	0.682	1
Net1	0.116213	0.485172	0.393	0.273	1
Serpinb6b	0.116484	0.300575	0.53	0.364	1
Rnf11	0.116923	0.451363	0.638	0.545	1
Cish	0.117044	0.326673	0.304	0.136	1
G3bp2	0.117125	-0.550644	0.582	0.636	1
Aebp1	0.117355	0.549178	0.434	0.318	1
Uchl3	0.117474	-0.598215	0.336	0.455	1
Ifngr1	0.11778	-0.506166	0.15	0.273	1
Stx5a	0.117785	0.396058	0.423	0.318	1
Strbp	0.117876	0.413158	0.303	0.182	1
Ghitm	0.117939	0.317499	0.843	0.682	1
Cdv3	0.118605	0.373691	0.488	0.318	1
Lims1	0.118674	0.411278	0.361	0.227	1
Tgfbr1	0.118709	0.422047	0.3	0.182	1
Ppm1b	0.118715	0.347209	0.44	0.273	1
Pkn2	0.118845	0.467429	0.332	0.227	1
Camsap2	0.11919	0.282414	0.296	0.136	1
Epb41l2	0.119232	0.272584	0.462	0.273	1
Ranbp1	0.119387	-0.652519	0.533	0.591	1
1810058I24Rik	0.119453	0.457863	0.659	0.545	1
Acox1	0.119503	0.435418	0.414	0.273	1
Hspa12a	0.119644	-0.715535	0.151	0.273	1
Dab2	0.119687	0.390203	0.333	0.182	1
Efcab14	0.120116	0.394442	0.266	0.136	1
2024-03-06	0.120146	0.455953	0.49	0.364	1
Derl2	0.120543	0.324235	0.379	0.227	1
Lrrc47	0.121305	0.303049	0.27	0.136	1
Gla	0.121318	0.448997	0.288	0.136	1
Repin1	0.121379	0.432141	0.254	0.136	1
Trim33	0.121469	-0.854157	0.318	0.455	1
Qdpr	0.12172	0.310368	0.59	0.364	1
Ap3b1	0.121823	0.391044	0.414	0.273	1
Ppp6r3	0.121877	0.339805	0.317	0.182	1
R3hdm2	0.122324	0.424105	0.62	0.455	1
Mtln	0.122472	0.325578	0.316	0.182	1
Txlna	0.122701	0.331037	0.267	0.136	1
Ppp1r2	0.123111	0.274697	0.645	0.455	1
Aff1	0.123316	0.477073	0.349	0.227	1
Hspb8	0.123448	0.325806	0.622	0.455	1
Serinc5	0.123784	0.350714	0.336	0.182	1
Ubr5	0.124099	0.426534	0.515	0.318	1
Coa6	0.124104	0.326061	0.304	0.182	1
Hk2	0.124196	0.493391	0.525	0.409	1
Fermt2	0.124298	0.411443	0.586	0.409	1
Msl1	0.124454	0.443389	0.38	0.273	1
Tmem97	0.124956	-0.342175	0.292	0.409	1
Gpbp1	0.125054	0.274638	0.548	0.364	1
Zmym2	0.12518	0.384589	0.302	0.182	1
Plekhb2	0.125999	0.309981	0.279	0.136	1
Cmtm3	0.126009	0.357143	0.581	0.364	1
Armc10	0.12606	0.313321	0.253	0.136	1
Ttc5	0.126492	0.33925	0.254	0.136	1
Vapa	0.126593	0.431974	0.824	0.636	1
Tpi1	0.126624	0.394488	0.746	0.5	1
Ipo4	0.126826	-0.68257	0.319	0.455	1
Stat6	0.127388	0.332917	0.252	0.136	1
Cry2	0.128674	0.362538	0.436	0.273	1
Ttyh3	0.128686	-0.742144	0.433	0.545	1
Trp53	0.128757	-0.555238	0.535	0.591	1
Txlng	0.128853	-0.916939	0.153	0.273	1
Suz12	0.128974	0.304221	0.31	0.182	1
Noct	0.129089	0.293262	0.391	0.227	1
Rabgef1	0.129145	0.368084	0.318	0.182	1
Tsc22d4	0.129174	0.421924	0.433	0.318	1
Marf1	0.129297	0.531587	0.329	0.227	1
Ptgr1	0.129435	-0.476481	0.275	0.409	1
Hnrnpc	0.129566	-0.286834	0.818	0.818	1
Nab1	0.129699	0.397577	0.433	0.273	1
Osbpl8	0.129958	0.363351	0.256	0.136	1
Shisa5	0.130294	0.467103	0.518	0.364	1
Cox7b	0.130504	0.386021	0.776	0.591	1
Mllt10	0.131271	0.321831	0.268	0.136	1
Hspb1	0.131283	0.759653	0.391	0.273	1
Polr3gl	0.131337	0.331378	0.308	0.182	1
Emg1	0.131697	0.412554	0.447	0.318	1
B4galt5	0.131859	0.435395	0.312	0.182	1
Ppp1r15a	0.132087	0.48234	0.727	0.591	1
Mbtps1	0.132138	-0.479569	0.559	0.636	1
Gtf2h1	0.132902	-0.520312	0.363	0.5	1
Atp11a	0.133246	0.442893	0.292	0.182	1
Zcrb1	0.133334	-0.275162	0.445	0.545	1
Cnep1r1	0.133441	0.330403	0.311	0.182	1
Mbtd1	0.133512	0.276585	0.382	0.227	1
Gspt1	0.133569	0.314535	0.583	0.409	1
Dxo	0.133601	0.387599	0.296	0.182	1
Zmat2	0.133708	0.405668	0.469	0.318	1
Pgrmc1	0.134352	-0.428188	0.816	0.818	1
Kctd10	0.13448	-0.61787	0.238	0.364	1
Sel1l	0.134486	0.425377	0.445	0.318	1
Dhcr7	0.134504	0.37782	0.351	0.182	1
Rnf187	0.13463	-0.420286	0.475	0.545	1
Luc7l3	0.134646	0.456843	0.407	0.273	1
Pcif1	0.134661	0.328649	0.311	0.182	1
Hbs1l	0.134746	0.285085	0.329	0.182	1
Amfr	0.135156	0.43111	0.555	0.455	1
Rab11fip5	0.135573	0.340638	0.308	0.182	1
Rsf1	0.136608	0.473436	0.379	0.273	1
Pank1	0.136639	-0.590409	0.63	0.455	1
Fto	0.13677	0.483337	0.476	0.364	1
Tceal8	0.137175	0.409732	0.634	0.409	1
Hsd17b7	0.137293	0.626576	0.343	0.227	1
Zdhhc5	0.137634	0.424257	0.335	0.227	1
Mettl26	0.138238	0.314341	0.547	0.409	1
Zc3hc1	0.13861	0.289935	0.264	0.136	1
Hipk3	0.139795	0.437828	0.461	0.364	1
Mesd	0.140364	-0.326842	0.445	0.545	1
Ssu72	0.140589	-1.00811	0.525	0.636	1
Hax1	0.14097	0.322222	0.481	0.318	1
Ddost	0.141035	-0.589378	0.732	0.727	1
Eif3c	0.141176	0.309179	0.621	0.455	1
Igf1r	0.141317	-0.88077	0.338	0.455	1
Ppp1r12a	0.141692	-0.648242	0.452	0.545	1
Katna1	0.141698	-0.594524	0.249	0.364	1
Smim4	0.141701	0.294263	0.42	0.273	1
Mrpl17	0.141712	0.328303	0.444	0.318	1
Letm1	0.141758	0.35852	0.289	0.182	1
Vps35l	0.14197	0.298668	0.315	0.182	1
Gsn	0.142099	-0.862883	0.34	0.455	1
Vmp1	0.142595	0.398822	0.753	0.682	1
Khdrbs1	0.142607	0.325574	0.521	0.364	1
Dek	0.143427	0.414637	0.511	0.364	1
Nup98	0.14365	0.376548	0.404	0.273	1
Ddx6	0.143921	-0.270474	0.54	0.364	1
Cdk7	0.14397	-0.355622	0.154	0.273	1
Qrich1	0.14398	0.365414	0.456	0.318	1
Tmem109	0.144498	0.39559	0.571	0.364	1
Ube2a	0.144667	0.423705	0.45	0.318	1
Oasl2	0.144753	0.410168	0.26	0.136	1
Lias	0.144761	-0.266214	0.354	0.227	1
Spata2	0.14482	0.313801	0.418	0.273	1
Fyn	0.144838	-1.17341	0.578	0.682	1
Pa2g4	0.145192	-0.784459	0.609	0.636	1
Slc16a2	0.14526	0.486647	0.576	0.409	1
Ccdc186	0.145395	-0.563396	0.19	0.318	1
Mapkapk2	0.145457	0.414652	0.524	0.364	1
Slc7a6os	0.145463	-1.64893	0.167	0.273	1
Alg10b	0.145519	0.260163	0.285	0.136	1
Armcx6	0.145618	0.344697	0.468	0.318	1
Mmp2	0.145896	-0.285249	0.163	0.273	1
Ilf3	0.145967	0.352844	0.42	0.273	1
Enpp5	0.146234	0.464163	0.346	0.227	1
1110051M20Rik	0.146239	0.32851	0.26	0.136	1
Samd8	0.146243	0.375978	0.3	0.182	1
Ssbp3	0.146815	0.386265	0.424	0.273	1
Prkcd	0.14697	0.384221	0.258	0.136	1
Ugp2	0.147011	0.413324	0.53	0.364	1
Cyhr1	0.147103	-0.309239	0.482	0.364	1
Pex2	0.147458	0.377145	0.363	0.227	1
Psmb4	0.147598	-0.320384	0.827	0.727	1
Cxxc1	0.147612	0.354255	0.456	0.318	1
Ncor2	0.147984	-0.585632	0.373	0.227	1
Crispld2	0.148196	0.700107	0.33	0.227	1
Cab39	0.148239	0.396101	0.428	0.318	1
Nubp2	0.148437	-0.35814	0.272	0.136	1
mt-Atp8	0.148474	0.338795	0.706	0.545	1
Pxn	0.148568	-0.459122	0.197	0.318	1
Bex3	0.148616	0.368381	0.71	0.5	1
Hexim1	0.148795	0.54368	0.548	0.455	1
Ell	0.148919	0.450859	0.37	0.273	1
Ciao2b	0.14995	0.339095	0.289	0.182	1
Klf16	0.150429	0.507823	0.437	0.318	1
Gga2	0.150475	-0.2759	0.2	0.318	1
Eva1b	0.150712	0.359665	0.356	0.227	1
Rnf2	0.150785	0.354571	0.496	0.318	1
Pnisr	0.151082	0.280092	0.387	0.273	1
Zfp513	0.151179	0.253271	0.262	0.136	1
Snrpa	0.151337	-0.510089	0.416	0.545	1
Ankrd17	0.151502	0.42026	0.401	0.273	1
Ssh3	0.151507	0.367268	0.298	0.182	1
Cpne1	0.151715	0.394532	0.397	0.273	1
Dnaja2	0.15189	0.376144	0.548	0.364	1
Dynlrb1	0.151925	0.389664	0.696	0.5	1
Ran	0.151949	-0.491439	0.776	0.727	1
Timm44	0.152353	0.274844	0.258	0.136	1
Cramp1l	0.15237	0.323794	0.265	0.136	1
Gnai1	0.152494	0.405482	0.336	0.227	1
Clcc1	0.153221	-0.71241	0.192	0.318	1
Prpf4b	0.153273	0.347199	0.348	0.227	1
Rbbp9	0.153446	-0.316194	0.249	0.364	1
9130401M01Rik	0.153534	-0.300376	0.237	0.364	1
Lnx2	0.153546	-0.388967	0.156	0.273	1
Itpr1	0.153665	0.333687	0.502	0.364	1
Ppfibp1	0.153786	0.376831	0.355	0.227	1
Errfi1	0.153825	0.452981	0.609	0.455	1
Csnk1e	0.154204	0.426381	0.401	0.273	1
2300009A05Rik	0.154297	-0.430358	0.32	0.455	1
Ctps	0.154374	0.339845	0.55	0.455	1
Mrps15	0.154798	0.340045	0.342	0.227	1
Ppp1r12b	0.154799	-0.734817	0.228	0.364	1
Fzd4	0.155254	-0.337273	0.155	0.273	1
Akr1b3	0.155387	-0.624173	0.697	0.727	1
Snx6	0.155458	0.290257	0.437	0.273	1
Btg2	0.155997	0.398714	0.835	0.727	1
Kmt2c	0.156079	0.395174	0.294	0.182	1
Npc2	0.156998	-0.602589	0.711	0.682	1
Xpa	0.157	0.276503	0.434	0.273	1
Trmt2a	0.157035	-0.490108	0.169	0.273	1
Mtmr2	0.157093	0.383904	0.354	0.227	1
Vps29	0.15728	0.346406	0.343	0.227	1
Rplp1	0.157613	-0.253968	0.903	0.864	1
Rab1b	0.157722	0.4368	0.518	0.409	1
Psmd11	0.157852	0.406797	0.566	0.409	1
Amotl2	0.15829	0.458908	0.579	0.409	1
Pts	0.158434	0.313585	0.414	0.273	1
Ndufa5	0.158748	-0.673032	0.578	0.636	1
Rbm10	0.158862	-0.654488	0.251	0.364	1
Mdfic	0.158976	0.376156	0.305	0.182	1
Cnot7	0.159057	0.405543	0.324	0.227	1
Anxa2	0.159214	-0.513976	0.59	0.591	1
Mrpl10	0.159335	0.39272	0.464	0.318	1
Crtap	0.159347	-0.714893	0.675	0.727	1
Fam32a	0.159748	0.345172	0.396	0.273	1
Ndfip2	0.160694	0.363675	0.333	0.227	1
Rcor1	0.1608	0.353092	0.308	0.182	1
Rgs11	0.161341	-0.552124	0.342	0.182	1
1810055G02Rik	0.161942	-0.254157	0.267	0.409	1
Txndc17	0.161986	0.286085	0.609	0.5	1
Gnai3	0.16218	0.407779	0.584	0.409	1
Lyar	0.162387	-0.344112	0.286	0.409	1
Casp6	0.162582	0.30973	0.332	0.182	1
Tcaf1	0.162589	0.414576	0.63	0.5	1
Dlat	0.162598	0.334105	0.302	0.182	1
Kpnb1	0.163261	0.367115	0.513	0.318	1
Mboat7	0.163778	0.362503	0.349	0.227	1
Rai1	0.164193	0.372787	0.283	0.182	1
Cdc37	0.164308	0.313121	0.446	0.318	1
Pik3cd	0.16449	-0.352545	0.162	0.273	1
Tle3	0.165156	0.382341	0.359	0.227	1
Appl1	0.165269	-0.864165	0.289	0.409	1
5430416N02Rik	0.165385	0.270009	0.254	0.136	1
Ythdf3	0.16566	0.397707	0.428	0.318	1
Sik1	0.165683	0.37356	0.55	0.409	1
Mkln1	0.166557	0.340211	0.363	0.227	1
Scaf11	0.167072	0.405172	0.464	0.318	1
Bahd1	0.167619	0.319128	0.315	0.182	1
Apc	0.167723	-0.410837	0.26	0.136	1
Anp32a	0.167958	-0.3732	0.428	0.545	1
Zfp740	0.168042	0.337464	0.311	0.182	1
Tecr	0.168059	-0.404709	0.783	0.773	1
Opa1	0.168366	-0.257228	0.32	0.182	1
Prr3	0.168576	-0.663018	0.201	0.318	1
Sowahc	0.16879	0.301521	0.309	0.182	1
Echs1	0.168811	0.345489	0.71	0.545	1
Rbm5	0.168836	0.280708	0.31	0.182	1
1810026B05Rik	0.168908	0.450603	0.464	0.364	1
Cox5b	0.16942	-0.849403	0.781	0.773	1
Alg5	0.169525	0.371524	0.418	0.318	1
Cwc15	0.169683	-0.909257	0.628	0.682	1
Hyou1	0.169913	-0.414944	0.421	0.5	1
Tshz2	0.170087	0.343344	0.605	0.455	1
Eps8	0.170156	0.40081	0.329	0.227	1
Mcm4	0.170451	-0.301016	0.206	0.318	1
Hsd17b12	0.170573	0.279543	0.525	0.318	1
Tpst2	0.170725	0.31614	0.52	0.409	1
Wdr5	0.170858	-0.547456	0.18	0.273	1
Irgm2	0.171183	0.42846	0.346	0.227	1
Sbno1	0.17133	0.307767	0.357	0.227	1
Kifc3	0.171354	-0.62287	0.246	0.364	1
2010204K13Rik	0.171434	0.251965	0.338	0.182	1
Grn	0.171609	0.327316	0.654	0.409	1
Taf1d	0.171728	0.406251	0.548	0.409	1
Tusc2	0.171915	0.263845	0.256	0.136	1
Ndufb8	0.172198	0.34777	0.824	0.636	1
Wipf2	0.172279	-0.881207	0.205	0.318	1
Mpzl1	0.172302	-0.625953	0.203	0.318	1
Krcc1	0.172317	0.358787	0.33	0.227	1
Mgat2	0.17235	-0.863407	0.364	0.5	1
Plau	0.172379	1.09185	0.462	0.364	1
Txndc11	0.172659	-0.341746	0.239	0.364	1
Dock1	0.172726	0.326468	0.353	0.227	1
Pigp	0.173047	0.365385	0.526	0.409	1
Socs3	0.173307	0.685376	0.758	0.727	1
Plac8	0.173722	-0.274379	0.21	0.318	1
Mcmbp	0.173749	0.38404	0.276	0.182	1
Ccdc50	0.174041	0.356041	0.346	0.227	1
Ndufb1-ps	0.174429	0.314797	0.788	0.636	1
Kidins220	0.174638	0.315006	0.302	0.182	1
Pdp1	0.174712	-0.523483	0.332	0.455	1
Clstn3	0.174891	0.380456	0.253	0.136	1
Map2k1	0.174949	-0.562152	0.448	0.545	1
Gnptg	0.175164	0.344682	0.378	0.273	1
Mrpl16	0.175167	-0.272751	0.247	0.364	1
Tent5c	0.175369	0.43713	0.27	0.182	1
Lap3	0.175734	0.43045	0.426	0.318	1
Rab3d	0.175801	0.284162	0.263	0.136	1
Rhot1	0.175803	0.428168	0.371	0.273	1
Tmem134	0.176269	0.378289	0.582	0.455	1
Lamb2	0.176279	-0.433674	0.237	0.364	1
Flcn	0.176468	0.256484	0.372	0.227	1
Armcx3	0.176536	0.37685	0.377	0.273	1
Aprt	0.177492	-0.597871	0.439	0.545	1
Wipi1	0.177553	0.356185	0.597	0.455	1
Ets2	0.17809	-0.336815	0.319	0.182	1
Tspo	0.178354	0.29592	0.296	0.182	1
Zfp787	0.178518	0.377048	0.47	0.364	1
Atf7ip	0.179136	0.399319	0.382	0.273	1
Nap1l4	0.179436	0.327363	0.414	0.273	1
Colgalt1	0.179484	-1.45105	0.408	0.5	1
Rad21	0.179885	-0.40942	0.439	0.545	1
Klhl5	0.180064	0.353057	0.409	0.273	1
Rprd1a	0.180124	-0.672182	0.212	0.318	1
Prmt3	0.180207	0.349317	0.332	0.227	1
Chuk	0.180546	0.364049	0.355	0.227	1
Psmc6	0.18084	0.32888	0.599	0.455	1
Tcf25	0.181169	0.337668	0.669	0.545	1
Dmac1	0.181383	0.319748	0.29	0.182	1
Hnrnpa3	0.182454	-0.531961	0.751	0.682	1
Cdip1	0.182713	-0.257718	0.481	0.364	1
Agap1	0.18303	-0.492034	0.199	0.318	1
Timm22	0.183337	0.601822	0.335	0.227	1
Lamb1	0.183646	-0.319443	0.448	0.545	1
Myof	0.184085	0.324012	0.263	0.136	1
Bpnt1	0.185528	0.324122	0.348	0.227	1
Zkscan17	0.185643	0.324039	0.334	0.227	1
Ppt1	0.186101	-0.349248	0.459	0.591	1
Eci2	0.186354	0.319601	0.489	0.364	1
L3mbtl3	0.186372	-0.381534	0.161	0.273	1
Rpl22	0.186728	0.364919	0.894	0.682	1
Naglu	0.187657	-0.560094	0.25	0.364	1
Tapt1	0.187921	0.34762	0.269	0.182	1
Mccc1	0.187958	0.318041	0.385	0.273	1
Prmt1	0.18807	-0.966882	0.422	0.5	1
Arhgap21	0.188472	0.259541	0.259	0.136	1
Srsf7	0.188714	-0.892195	0.615	0.636	1
Pcyt2	0.188974	-0.653931	0.176	0.273	1
Apoo	0.188988	0.275656	0.285	0.182	1
Polr2j	0.189257	0.324521	0.383	0.273	1
Fbxo30	0.189374	0.43719	0.465	0.409	1
Asf1a	0.189777	-0.480636	0.21	0.318	1
Itsn2	0.189907	0.301843	0.252	0.136	1
Bphl	0.189929	0.253391	0.366	0.227	1
Hnrnph3	0.190264	0.282	0.302	0.182	1
Tcf7l2	0.190463	0.382203	0.28	0.182	1
Zfp638	0.190604	-0.913194	0.176	0.273	1
Gm17251	0.190918	0.290927	0.289	0.182	1
Cdkn2c	0.192006	-0.254833	0.346	0.227	1
Nid1	0.192043	-0.362861	0.18	0.273	1
Phf1	0.192075	0.314827	0.298	0.182	1
Mtfr1	0.192637	0.321951	0.275	0.182	1
Snrpg	0.192852	0.309837	0.784	0.636	1
Impdh1	0.192886	0.308044	0.293	0.182	1
Vdac1	0.192954	-0.614691	0.801	0.727	1
Jtb	0.193472	0.283243	0.592	0.455	1
Gns	0.193801	-0.32746	0.392	0.5	1
Timm8b	0.194424	0.352389	0.441	0.318	1
2310022B05Rik	0.194457	0.354417	0.5	0.364	1
Nudt3	0.194892	0.336056	0.336	0.227	1
Psmb7	0.194976	0.333281	0.633	0.455	1
Zfp362	0.196636	-1.11136	0.257	0.364	1
Slc25a33	0.196865	0.456667	0.355	0.273	1
Eno1	0.196956	0.342673	0.301	0.182	1
Tmem45a	0.197325	0.304696	0.254	0.136	1
Phf13	0.197432	0.435346	0.413	0.318	1
Lrrc8c	0.197522	0.3987	0.283	0.182	1
Tacc2	0.197618	0.278804	0.251	0.136	1
Fam129a	0.198035	0.315852	0.439	0.318	1
Psmc5	0.198202	-0.489473	0.401	0.455	1
Ptpra	0.198713	0.391929	0.449	0.364	1
Naalad2	0.198909	-0.291225	0.179	0.273	1
Rab21	0.199795	0.366897	0.45	0.318	1
Cox7c	0.199859	0.342289	0.934	0.682	1
Numa1	0.199928	0.432658	0.384	0.318	1
Dmpk	0.201466	0.357334	0.348	0.227	1
Zfp574	0.20166	0.307616	0.298	0.182	1
Nampt	0.201849	-0.309132	0.588	0.409	1
Pnrc1	0.201945	0.291974	0.874	0.909	1
Rsl1d1	0.201953	0.32298	0.417	0.318	1
Spr	0.20237	0.371157	0.361	0.273	1
Btd	0.203236	0.275993	0.294	0.182	1
Hadha	0.204069	0.312573	0.868	0.727	1
Drg1	0.204179	0.350766	0.395	0.273	1
Cacul1	0.20493	0.290415	0.409	0.273	1
Qars	0.205112	0.37899	0.45	0.364	1
Arfip2	0.205341	-0.284354	0.313	0.409	1
Micos10	0.205838	0.303627	0.755	0.5	1
Set	0.20769	-0.441733	0.812	0.818	1
Snhg15	0.207828	0.274301	0.298	0.182	1
Gatd3a	0.207855	0.298647	0.57	0.455	1
Spag9	0.20822	0.49285	0.351	0.273	1
Dvl3	0.20831	0.388391	0.313	0.227	1
Arl1	0.209	-0.723108	0.635	0.636	1
Cd81	0.209123	-0.546891	0.911	0.909	1
Rabgap1	0.209264	0.299354	0.336	0.227	1
Nme2	0.209297	-0.312698	0.864	0.773	1
Col1a2	0.210237	-0.387237	0.445	0.545	1
Crkl	0.21091	-0.563527	0.306	0.409	1
Vps4b	0.210995	0.334276	0.447	0.318	1
Wnk1	0.211	0.33984	0.487	0.318	1
Surf1	0.211747	0.320646	0.372	0.273	1
Rbbp4	0.212656	-0.394058	0.687	0.682	1
Ube2j2	0.212995	0.292005	0.501	0.364	1
Dennd5a	0.213142	0.273337	0.603	0.455	1
Cog4	0.213307	0.515645	0.277	0.182	1
Ctso	0.213552	0.251598	0.252	0.136	1
Ankrd10	0.213745	0.325783	0.454	0.318	1
Id1	0.213945	-0.268774	0.28	0.409	1
Tor1b	0.214238	0.347052	0.323	0.227	1
Map3k7	0.214832	0.30351	0.289	0.182	1
Anxa4	0.215218	0.30496	0.421	0.273	1
Wiz	0.215244	0.413236	0.387	0.318	1
Cggbp1	0.215677	0.291755	0.542	0.409	1
Arih2	0.215933	0.312097	0.283	0.182	1
Ppp2cb	0.216026	0.2811	0.412	0.318	1
Sec31a	0.216134	-0.498866	0.585	0.591	1
Txnrd1	0.217027	-0.730082	0.393	0.545	1
Prr14	0.217042	-1.34563	0.317	0.409	1
Bnip2	0.217152	0.299596	0.409	0.273	1
Leprotl1	0.217526	-0.693359	0.336	0.409	1
Stoml2	0.217588	0.259177	0.288	0.182	1
Obsl1	0.21807	-0.324549	0.349	0.455	1
Cherp	0.218154	-0.293719	0.355	0.227	1
Trappc4	0.218274	0.33088	0.426	0.318	1
Tcf12	0.218887	0.410119	0.454	0.364	1
Selenow	0.2189	0.25301	0.683	0.545	1
Actr3	0.219211	0.270602	0.666	0.545	1
Pum1	0.219623	0.337641	0.521	0.409	1
Cystm1	0.220411	0.343168	0.279	0.182	1
Tex30	0.220479	-0.65268	0.308	0.409	1
Elob	0.220564	0.38227	0.576	0.455	1
Smim12	0.220716	-0.682418	0.191	0.273	1
Amhr2	0.220991	-1.27051	0.374	0.409	1
Tmem234	0.221388	0.453227	0.501	0.455	1
Aldh2	0.221841	-0.260104	0.91	0.818	1
Avpi1	0.222537	0.444461	0.307	0.227	1
Mpp5	0.222547	0.261658	0.307	0.182	1
Ppp1cc	0.222686	-0.405471	0.76	0.682	1
Mtx2	0.222719	0.299867	0.327	0.227	1
Rnf128	0.222808	-0.502791	0.248	0.364	1
Adam10	0.222819	-0.675664	0.323	0.409	1
Tulp3	0.22295	-0.309277	0.334	0.227	1
Bmp1	0.223744	-0.568056	0.506	0.591	1
Ranbp9	0.224354	0.325422	0.321	0.227	1
Cdk11b	0.224462	0.339534	0.274	0.182	1
Fam210a	0.224573	-0.269114	0.184	0.273	1
Phf14	0.224676	0.257693	0.312	0.182	1
Bcl10	0.224821	0.253232	0.476	0.318	1
Dctn4	0.224943	-0.298568	0.4	0.273	1
Dnajb11	0.225241	-0.490845	0.384	0.455	1
Acp1	0.225714	0.302503	0.528	0.409	1
Npepps	0.225762	0.367277	0.506	0.364	1
Armc1	0.225969	0.411246	0.303	0.227	1
Iws1	0.225972	-0.543169	0.197	0.318	1
P4hb	0.226168	-0.560446	0.712	0.682	1
Kcnh2	0.226536	-0.680065	0.206	0.318	1
Arglu1	0.22666	0.301532	0.477	0.318	1
Hsd17b10	0.226662	0.336288	0.504	0.409	1
D030056L22Rik	0.226805	0.35815	0.262	0.182	1
Higd2a	0.226824	0.256837	0.69	0.5	1
Sccpdh	0.226947	0.31104	0.283	0.182	1
Hhip	0.227099	-0.305588	0.178	0.273	1
Nabp2	0.227286	0.276523	0.384	0.273	1
Coq9	0.227636	0.259123	0.418	0.273	1
Snrpe	0.228398	0.370718	0.672	0.545	1
9530068E07Rik	0.228418	0.33704	0.338	0.227	1
Lcor	0.228711	-0.406591	0.31	0.409	1
Abcf1	0.229111	0.397457	0.432	0.364	1
Cetn3	0.22989	0.282157	0.474	0.318	1
Kremen1	0.229946	0.312588	0.275	0.182	1
Lin7c	0.229967	0.336578	0.4	0.273	1
Nek9	0.230303	0.358255	0.37	0.273	1
Selenos	0.230375	-0.373116	0.571	0.545	1
Bbx	0.23067	-0.772431	0.268	0.364	1
Clip1	0.231106	0.306483	0.348	0.227	1
Ube2b	0.231265	0.306685	0.712	0.591	1
Nfyc	0.232714	0.29789	0.391	0.273	1
Uhrf2	0.232953	-0.281778	0.359	0.227	1
Ankrd13c	0.233348	0.330747	0.334	0.227	1
Stard4	0.233701	-0.637328	0.259	0.364	1
Birc6	0.233969	0.390185	0.348	0.273	1
Gzf1	0.234195	-1.01895	0.209	0.318	1
Iqcb1	0.234992	0.274387	0.306	0.182	1
St3gal1	0.235018	-0.612483	0.215	0.318	1
Rpf1	0.235195	0.305842	0.26	0.182	1
Pnn	0.235236	0.416301	0.354	0.273	1
Pex5	0.235259	0.377923	0.51	0.364	1
Med13l	0.235419	0.353373	0.353	0.273	1
Mras	0.236269	-0.294592	0.28	0.364	1
Gmfb	0.236566	0.284033	0.342	0.227	1
Golga5	0.237043	-0.273722	0.227	0.318	1
Nap1l1	0.237082	-0.371554	0.711	0.727	1
Wdr6	0.237572	0.404401	0.342	0.273	1
Lsm12	0.238421	0.354306	0.304	0.227	1
Odc1	0.238763	-0.771403	0.774	0.727	1
Psmc4	0.239008	-0.335582	0.46	0.545	1
Usp19	0.239195	-0.250817	0.64	0.455	1
Thbs1	0.240548	-0.496683	0.365	0.455	1
Rnf19a	0.241302	-0.841639	0.445	0.5	1
Chmp2a	0.241489	-0.533255	0.17	0.273	1
Fbxl20	0.241596	-0.779787	0.373	0.273	1
Edem1	0.241881	-0.266914	0.317	0.455	1
Zc3h13	0.241961	-0.277223	0.202	0.318	1
Rpl30	0.24211	0.260686	0.929	0.773	1
Ids	0.242353	0.28114	0.286	0.182	1
Btf3l4	0.243143	0.269719	0.266	0.182	1
Ccnt1	0.243292	-0.662747	0.347	0.455	1
Suco	0.243332	0.289487	0.353	0.227	1
Sh3bgrl3	0.243599	-0.630498	0.348	0.455	1
Pno1	0.243617	0.291209	0.332	0.227	1
B230118H07Rik	0.244241	0.262858	0.28	0.182	1
Tmem123	0.244774	-0.570163	0.66	0.682	1
Nudcd2	0.244843	-0.330662	0.187	0.273	1
Ucp2	0.244924	0.269589	0.54	0.409	1
Ptprg	0.24518	-0.731591	0.403	0.5	1
Lypla1	0.245305	0.341131	0.41	0.318	1
Alkbh1	0.245594	-0.464705	0.178	0.273	1
Ndst1	0.245633	-0.35715	0.306	0.409	1
Actb	0.245703	0.335214	0.988	1	1
Entr1	0.246003	-0.29867	0.249	0.364	1
Sod2	0.246113	-0.465065	0.805	0.818	1
1600012H06Rik	0.246281	0.256877	0.362	0.227	1
Tmed10	0.246954	-0.528453	0.717	0.773	1
Ccdc88a	0.24729	-0.77647	0.219	0.318	1
Eif4g3	0.247601	-1.0165	0.414	0.5	1
Rpl10-ps3	0.249201	0.305116	0.409	0.318	1
Cdc42se2	0.249242	0.281446	0.339	0.227	1
Npm1	0.249342	0.261178	0.896	0.636	1
Tbc1d23	0.249364	-0.306791	0.249	0.364	1
Kalrn	0.249683	-0.434155	0.364	0.5	1
Kcmf1	0.249903	0.397403	0.593	0.5	1
Ndufc1	0.250275	-0.407981	0.69	0.682	1
Hspa2	0.250807	0.37659	0.272	0.182	1
Rab34	0.250873	-0.352307	0.345	0.409	1
Noc2l	0.251474	0.263626	0.283	0.182	1
Tcn2	0.251659	-0.664837	0.384	0.5	1
Snu13	0.252175	0.350835	0.767	0.545	1
Fgfr1	0.252186	0.277551	0.271	0.182	1
Lrp6	0.252495	0.363335	0.311	0.227	1
Aldh1l1	0.252678	-0.37822	0.324	0.409	1
Maea	0.252715	0.264747	0.407	0.273	1
Camkk2	0.253315	-0.999568	0.274	0.364	1
Tnfaip3	0.253813	0.5643	0.363	0.273	1
Mbd1	0.254016	-0.370539	0.297	0.409	1
Glis2	0.25408	-0.36974	0.311	0.182	1
Ywhab	0.254589	-0.395833	0.79	0.773	1
Klf6	0.254865	0.377492	0.823	0.727	1
Mapk6	0.255143	0.398934	0.348	0.273	1
Echdc3	0.255488	-0.409091	0.324	0.182	1
Dnajc8	0.255658	0.25211	0.47	0.318	1
Tpd52l2	0.255695	0.31115	0.394	0.318	1
Camk2d	0.255711	0.330248	0.266	0.182	1
Tor1aip1	0.255745	0.273949	0.604	0.455	1
Atg2b	0.25576	-0.378017	0.183	0.273	1
Nbr1	0.255949	-0.97676	0.39	0.455	1
Spry2	0.256142	0.454752	0.501	0.409	1
Eif2s2	0.256148	-0.348663	0.753	0.727	1
Cox18	0.256259	-0.590939	0.172	0.273	1
Jade1	0.256392	0.306257	0.283	0.182	1
Washc3	0.256876	0.267889	0.428	0.318	1
Med22	0.257481	-0.263789	0.188	0.273	1
Btbd9	0.258339	0.3318	0.263	0.182	1
Tenm4	0.258633	0.283872	0.273	0.182	1
Camk2g	0.258978	0.351858	0.412	0.318	1
Fam174a	0.259265	0.275696	0.325	0.227	1
Itfg1	0.259525	0.336891	0.415	0.318	1
Ascc1	0.260699	0.352766	0.285	0.227	1
Washc2	0.261025	0.338627	0.447	0.364	1
Selenbp1	0.261245	-0.438793	0.249	0.364	1
Mkrn2	0.261268	-0.612883	0.214	0.318	1
Anxa1	0.262341	0.897884	0.371	0.318	1
Pja1	0.264499	-0.604469	0.687	0.727	1
Gls	0.265314	0.29877	0.544	0.409	1
Gtf2ird1	0.265586	-0.315328	0.328	0.227	1
Tm2d2	0.265861	-0.341564	0.484	0.5	1
Slc50a1	0.266091	-0.67859	0.272	0.364	1
Igbp1	0.267501	0.353364	0.433	0.364	1
Cyth2	0.268094	-0.310493	0.342	0.455	1
Gatad1	0.268125	0.365816	0.533	0.409	1
Ptpn1	0.268476	-0.417351	0.416	0.455	1
Bfar	0.268658	0.292057	0.382	0.273	1
Spindoc	0.268683	0.276679	0.291	0.182	1
Lsm6	0.268833	-0.649288	0.417	0.5	1
Sptbn1	0.269005	-0.359698	0.59	0.636	1
Snrk	0.269086	0.259387	0.281	0.182	1
Scoc	0.26912	-0.390587	0.29	0.182	1
Rars	0.269488	0.274126	0.337	0.227	1
Ostc	0.26957	-0.462376	0.555	0.545	1
Rpa1	0.269594	0.305293	0.267	0.182	1
Ssr3	0.270173	-0.509743	0.832	0.818	1
Brwd1	0.270487	0.318669	0.315	0.227	1
Puf60	0.27055	-0.466284	0.688	0.682	1
Akt1	0.271295	-0.816834	0.737	0.682	1
Mrps21	0.271557	-0.321578	0.432	0.5	1
Wasl	0.272343	-0.408535	0.555	0.409	1
Abhd17c	0.272684	-0.457802	0.312	0.182	1
Tmsb15b2	0.272784	-0.40453	0.225	0.318	1
Irf2bpl	0.272996	0.328273	0.643	0.545	1
Rabac1	0.27327	-0.770638	0.417	0.5	1
Pgrmc2	0.273501	0.309464	0.481	0.409	1
Fyttd1	0.274095	-0.778144	0.39	0.5	1
Smg7	0.274145	0.351362	0.347	0.273	1
Med30	0.274185	0.303814	0.306	0.227	1
Tdg	0.274346	0.260408	0.271	0.182	1
Rdh10	0.274384	0.350345	0.315	0.227	1
Arl5b	0.274435	0.340611	0.278	0.182	1
Elf1	0.274485	-0.274994	0.42	0.273	1
Tspan14	0.274565	0.382188	0.439	0.364	1
Med13	0.275418	0.331836	0.369	0.273	1
Ftl1	0.275958	-0.418593	0.817	0.818	1
Kif1c	0.276167	0.314322	0.374	0.273	1
Crip2	0.276168	0.252013	0.374	0.273	1
Dcaf10	0.276491	-0.97523	0.235	0.318	1
Gpr107	0.27688	-0.308818	0.224	0.318	1
Plpp2	0.277097	0.259135	0.262	0.182	1
Ptbp1	0.277427	-0.294891	0.626	0.591	1
Hmox1	0.277451	0.582221	0.732	0.682	1
Akirin2	0.277453	-0.373731	0.488	0.364	1
Ing4	0.277857	-0.749717	0.376	0.455	1
Ints6l	0.278151	0.272714	0.355	0.273	1
Pdap1	0.278436	-0.522242	0.504	0.545	1
Scyl2	0.278965	0.279172	0.268	0.182	1
Ppme1	0.278969	0.35914	0.346	0.273	1
Sdhb	0.279186	0.252559	0.524	0.364	1
Cops2	0.279259	0.274284	0.602	0.5	1
Otud5	0.279301	0.27203	0.399	0.318	1
Timp2	0.279689	-0.878643	0.618	0.591	1
Slain2	0.280403	0.269081	0.33	0.227	1
Alyref	0.28041	-0.825354	0.485	0.5	1
Thap11	0.280624	0.309377	0.416	0.318	1
Plod3	0.280772	-0.745914	0.193	0.273	1
Nr5a1	0.28094	0.435492	0.559	0.409	1
Rpl7	0.28123	0.310069	0.944	0.727	1
Slc12a2	0.281681	0.381919	0.31	0.227	1
Sec23b	0.281867	0.265705	0.349	0.273	1
Rrad	0.282568	-0.428909	0.321	0.182	1
Arf4	0.28348	-0.292267	0.839	0.727	1
Cdk13	0.28383	0.319985	0.25	0.182	1
Defb19	0.284344	-0.430149	0.3	0.364	1
Atp5mpl	0.284537	-0.423438	0.772	0.727	1
Wtip	0.284635	-0.413608	0.29	0.364	1
Gfpt1	0.285204	0.316162	0.367	0.273	1
Fubp1	0.28538	-0.789481	0.429	0.5	1
Lasp1	0.285654	-0.547188	0.485	0.545	1
Ubqln2	0.285656	0.289144	0.442	0.318	1
Smox	0.285787	-0.701327	0.197	0.273	1
Gpc3	0.286365	-0.300912	0.271	0.364	1
Psma6	0.286641	-0.330334	0.6	0.591	1
Kansl2	0.288242	0.359442	0.55	0.409	1
Atg12	0.288725	-0.264024	0.39	0.273	1
Sltm	0.290252	0.374406	0.378	0.318	1
Mcu	0.2907	0.355367	0.29	0.227	1
Lrpprc	0.290808	0.368583	0.355	0.273	1
Tmem106b	0.292161	0.297842	0.404	0.318	1
Mphosph8	0.292594	0.319753	0.255	0.182	1
Celf1	0.292876	0.328476	0.524	0.409	1
Utp11	0.293112	0.287372	0.303	0.227	1
Mfsd14b	0.293329	-0.322946	0.351	0.273	1
Cox14	0.29339	0.265613	0.628	0.455	1
Tgm2	0.293609	-0.292661	0.186	0.273	1
Elp5	0.293618	-0.326996	0.312	0.409	1
Tiprl	0.29399	-0.471227	0.403	0.455	1
Rpsa	0.294044	0.391355	0.534	0.455	1
Trim44	0.294119	-1.39279	0.329	0.409	1
Man2b2	0.294714	-0.648876	0.214	0.318	1
Zfp652	0.294877	0.301358	0.311	0.227	1
Ncbp2	0.296796	0.316712	0.297	0.227	1
Ercc3	0.297086	0.305652	0.265	0.182	1
Gorasp2	0.297774	-0.255424	0.518	0.364	1
Capn2	0.298249	-0.360934	0.283	0.364	1
Becn1	0.298276	-0.975766	0.53	0.591	1
Utp4	0.298335	0.30323	0.298	0.227	1
Lats1	0.298379	0.314446	0.254	0.182	1
Ppib	0.298556	-0.315163	0.54	0.545	1
Hs6st1	0.299197	0.285342	0.302	0.227	1
Nus1	0.299246	0.264893	0.375	0.273	1
Anapc2	0.299462	0.33091	0.351	0.273	1
Arpc3	0.299495	0.275264	0.643	0.545	1
N4bp2l2	0.299972	0.273413	0.32	0.227	1
Psmd1	0.301256	-0.830434	0.451	0.5	1
Higd1a	0.301671	-0.633796	0.409	0.5	1
Cirbp	0.30287	0.389136	0.545	0.455	1
Rhob	0.303621	-0.264545	0.887	0.864	1
Tsc22d1	0.303852	-0.331511	0.963	0.909	1
Cyp51	0.303914	-0.553029	0.648	0.636	1
Tmem9b	0.303974	-0.392779	0.33	0.455	1
Rabl6	0.305072	0.362152	0.33	0.273	1
Kars	0.305164	0.318011	0.506	0.364	1
Cbx5	0.305257	0.395818	0.262	0.182	1
Setd2	0.30528	0.329299	0.427	0.364	1
Evi5	0.305408	0.253443	0.314	0.227	1
Hsp90aa1	0.305439	0.311857	0.784	0.636	1
Pdgfa	0.305442	0.362926	0.3	0.227	1
Tmem41b	0.305481	0.363399	0.382	0.318	1
Hdlbp	0.305956	0.285551	0.738	0.545	1
Sart3	0.305983	-0.775257	0.282	0.364	1
Map2k3	0.306022	0.315826	0.53	0.409	1
Sbds	0.306104	0.263577	0.479	0.364	1
Prnp	0.30629	-0.404882	0.426	0.5	1
Clic4	0.306302	-0.347324	0.386	0.455	1
Etfrf1	0.306352	0.279952	0.299	0.227	1
Kat6a	0.306433	-0.452825	0.277	0.364	1
Usp14	0.306806	-0.259131	0.38	0.455	1
Dnajc10	0.306941	0.336247	0.253	0.182	1
Klhdc10	0.307688	0.282008	0.253	0.182	1
Mrps14	0.307696	0.261684	0.454	0.318	1
Cxcl12	0.308137	0.592546	0.31	0.227	1
Mcm6	0.308171	0.316233	0.264	0.182	1
Atp5h	0.308746	-0.444853	0.723	0.636	1
Ankrd40	0.308883	0.297533	0.351	0.273	1
Klf13	0.308986	0.348526	0.416	0.318	1
Rtl8b	0.309026	0.306992	0.382	0.273	1
Polr2d	0.309166	-0.431155	0.229	0.318	1
Slc44a2	0.310448	0.283929	0.332	0.227	1
C1s1	0.310878	0.320367	0.644	0.545	1
Pygo2	0.311134	0.306849	0.251	0.182	1
Stk25	0.311899	0.306329	0.534	0.455	1
Pqbp1	0.312503	0.324102	0.477	0.409	1
Rab24	0.312688	0.252856	0.261	0.182	1
Deaf1	0.31288	0.305265	0.259	0.182	1
Eif3a	0.315158	0.307666	0.63	0.5	1
Trp53inp2	0.315235	0.340442	0.416	0.318	1
Asxl1	0.315426	0.337402	0.342	0.273	1
Ankrd13a	0.315509	-0.34077	0.296	0.409	1
9030624G23Rik	0.316875	-0.429885	0.204	0.273	1
Arih1	0.316934	0.462343	0.539	0.5	1
Clint1	0.317092	0.347806	0.558	0.455	1
Wapl	0.317458	0.310413	0.394	0.318	1
Ddx47	0.317472	0.251958	0.422	0.364	1
Myh9	0.317575	-0.828491	0.485	0.591	1
Arl13b	0.317688	-0.46117	0.221	0.318	1
Ski	0.31811	0.300194	0.388	0.318	1
Mob1a	0.319008	-0.628045	0.502	0.409	1
Tubb5	0.320146	0.277803	0.775	0.591	1
Kat2b	0.320891	-0.338046	0.36	0.273	1
Apmap	0.322046	0.299742	0.399	0.318	1
Bad	0.322109	0.264441	0.361	0.273	1
Ubl3	0.323056	-0.326304	0.58	0.409	1
Junb	0.323073	0.258798	0.894	0.818	1
Ireb2	0.323269	0.273528	0.301	0.227	1
Apoe	0.324281	-0.455612	0.442	0.545	1
D8Ertd738e	0.324302	0.269852	0.473	0.364	1
Dram2	0.324688	0.255536	0.333	0.273	1
Ergic3	0.32469	-0.425635	0.744	0.682	1
Eif4e	0.324764	0.367544	0.592	0.545	1
BC004004	0.324811	-0.613366	0.298	0.364	1
Brd3	0.324823	0.390407	0.271	0.227	1
S100a1	0.325053	-0.483926	0.462	0.364	1
Kmt2b	0.325315	0.261128	0.315	0.227	1
Kmt5a	0.325794	0.334037	0.445	0.318	1
Zc3hav1	0.326094	0.386987	0.519	0.455	1
Kbtbd2	0.326317	0.260394	0.27	0.182	1
Ddx3x	0.326459	-0.284333	0.868	0.818	1
Cavin1	0.32684	-0.267019	0.793	0.682	1
Fgfr1op2	0.327136	0.278904	0.397	0.318	1
Hcfc1	0.327511	0.302504	0.282	0.227	1
Gstk1	0.328405	0.266476	0.412	0.318	1
Itgb1	0.330046	0.295492	0.802	0.545	1
Prpf6	0.330218	0.346405	0.391	0.318	1
Tmsb10	0.330563	0.283961	0.674	0.5	1
Vcl	0.331496	0.43961	0.458	0.409	1
Naa20	0.331582	-0.420612	0.304	0.409	1
Lmo4	0.331829	-0.282563	0.769	0.591	1
Senp5	0.33199	0.289856	0.255	0.182	1
Srf	0.332657	0.310854	0.307	0.227	1
Arhgap1	0.333035	0.301796	0.361	0.273	1
Dbt	0.3342	0.328913	0.258	0.182	1
Cd47	0.334327	-0.376492	0.739	0.727	1
4930453N24Rik	0.334482	-0.602473	0.225	0.318	1
Copb1	0.335058	0.374013	0.468	0.364	1
Mms19	0.335175	0.296535	0.296	0.227	1
Psma1	0.336031	-0.306383	0.446	0.5	1
Zfp36l1	0.336211	0.357032	0.896	0.818	1
Erf	0.336702	0.318634	0.355	0.273	1
Rbp1	0.336752	-0.541777	0.378	0.409	1
Txndc15	0.337029	0.327666	0.369	0.318	1
Actl6a	0.337293	0.27141	0.376	0.273	1
Mcrip1	0.338209	0.32605	0.368	0.318	1
Pld3	0.338393	-0.531772	0.246	0.318	1
Pigk	0.338635	-0.524134	0.249	0.318	1
Ak2	0.338758	-0.460863	0.452	0.455	1
Nsdhl	0.339742	0.299063	0.318	0.227	1
Mtmr3	0.341802	-0.277893	0.355	0.273	1
Phf23	0.342007	-0.705431	0.528	0.591	1
Wbp1l	0.34257	-0.501574	0.344	0.409	1
Tpm4	0.342805	-0.532565	0.584	0.591	1
Ldha	0.342923	-0.33317	0.673	0.636	1
Chsy1	0.343259	0.339867	0.251	0.182	1
Ssr4	0.343354	-0.355881	0.7	0.682	1
Trappc6b	0.34392	0.300933	0.424	0.318	1
Map7	0.344243	-0.458574	0.187	0.273	1
Ankrd50	0.345531	0.332241	0.308	0.227	1
Clk2	0.346965	0.296202	0.294	0.227	1
Tax1bp3	0.347227	-0.416913	0.302	0.364	1
D230025D16Rik	0.347254	0.350234	0.328	0.273	1
Sgce	0.347299	0.315457	0.379	0.318	1
Setd1b	0.348996	-0.392175	0.344	0.227	1
Kdm7a	0.350045	-0.319452	0.289	0.182	1
Nsd3	0.350162	0.33655	0.367	0.318	1
Gng10	0.350771	-0.527612	0.426	0.455	1
Star	0.351638	0.303961	0.726	0.682	1
Ldb1	0.351699	-0.368752	0.485	0.364	1
Hbp1	0.352081	-0.578256	0.559	0.636	1
Sos1	0.353536	-0.269238	0.203	0.273	1
Rnps1	0.353607	0.257259	0.473	0.364	1
Rcc2	0.353682	0.32116	0.289	0.227	1
Ikbip	0.35374	-0.54006	0.338	0.455	1
Insig1	0.353864	-0.392239	0.523	0.545	1
Ralbp1	0.35411	0.27846	0.331	0.273	1
Spag7	0.354331	-0.297374	0.489	0.5	1
Dexi	0.354924	-0.561909	0.309	0.409	1
Nrd1	0.354961	0.29566	0.534	0.409	1
Banf1	0.35538	0.276423	0.744	0.545	1
Slc25a5	0.356209	-0.345464	0.856	0.818	1
Serf1	0.356422	-0.316242	0.478	0.364	1
Hars	0.357463	-0.875992	0.239	0.318	1
Rad23a	0.357472	-0.651691	0.344	0.409	1
Hnrnpd	0.358684	0.292197	0.551	0.455	1
8030462N17Rik	0.358876	0.305905	0.307	0.227	1
Zfp655	0.359059	0.341046	0.33	0.273	1
Snx1	0.360507	-0.251953	0.461	0.5	1
Stk35	0.361178	0.352166	0.341	0.273	1
Vps35	0.361831	0.333609	0.525	0.455	1
Hspa1b	0.362219	1.37445	0.559	0.545	1
Plaat3	0.362261	0.312321	0.508	0.455	1
Tmed5	0.364181	0.302381	0.458	0.364	1
Dyrk2	0.36428	-0.530124	0.288	0.364	1
Grb10	0.364372	-0.628035	0.369	0.409	1
Frmd5	0.364499	-0.446257	0.511	0.545	1
Fam49b	0.364881	-0.678809	0.2	0.273	1
Zadh2	0.366108	0.312076	0.45	0.364	1
Saraf	0.366372	-0.561855	0.779	0.773	1
Dot1l	0.366724	-0.706989	0.45	0.5	1
Tmem203	0.36685	0.254816	0.292	0.227	1
Tubb6	0.367222	0.31031	0.439	0.364	1
Thra	0.367244	0.34176	0.593	0.545	1
Tra2a	0.36912	0.312375	0.502	0.409	1
Urm1	0.369337	-0.720009	0.214	0.273	1
Abt1	0.369934	-0.320338	0.233	0.318	1
Copz2	0.370295	-0.515651	0.384	0.409	1
Sh3pxd2a	0.370396	0.366459	0.279	0.227	1
Erlin2	0.370534	0.30085	0.282	0.227	1
Clk4	0.370721	0.262666	0.351	0.273	1
Birc2	0.371017	0.315696	0.391	0.318	1
Sar1a	0.371229	-0.409657	0.66	0.682	1
Rasgef1b	0.371639	0.407877	0.292	0.227	1
Zfp395	0.371963	0.336591	0.311	0.273	1
Nfib	0.373039	0.397556	0.339	0.273	1
Glmp	0.374407	0.266752	0.344	0.273	1
Ilrun	0.37446	0.27544	0.39	0.318	1
Cdk2ap2	0.377423	-0.397376	0.37	0.409	1
Cct6a	0.377925	0.303512	0.578	0.455	1
Snrpa1	0.37821	-0.435997	0.292	0.182	1
Ctdsp1	0.378326	0.322477	0.523	0.455	1
Bmi1	0.379092	-0.359406	0.37	0.273	1
Ctcf	0.380446	0.318121	0.281	0.227	1
Atp6v0b	0.381855	-0.449653	0.454	0.5	1
Glrx3	0.382086	-0.738266	0.62	0.636	1
Atxn2l	0.382088	-0.360131	0.7	0.682	1
Rlim	0.382245	-0.405436	0.365	0.273	1
Zfp281	0.383227	-0.679895	0.354	0.409	1
Yipf1	0.383276	0.293388	0.391	0.318	1
Baz1a	0.384383	-0.26622	0.19	0.273	1
Polr2l	0.384394	-0.573286	0.376	0.455	1
Mgrn1	0.384628	-0.550587	0.47	0.364	1
Mthfd2l	0.386459	-0.293973	0.229	0.318	1
Patl1	0.387279	-0.652802	0.273	0.364	1
Fam91a1	0.387707	0.298097	0.41	0.364	1
Dlgap4	0.3878	-0.328451	0.292	0.364	1
Tsc22d2	0.388217	-0.372853	0.389	0.455	1
Zbed3	0.388557	0.294036	0.4	0.318	1
Slc27a1	0.39007	-0.283053	0.54	0.409	1
Mllt6	0.390154	0.348017	0.363	0.318	1
Pxdn	0.390657	0.29382	0.285	0.227	1
Cops6	0.390703	-0.327863	0.596	0.545	1
Ddx17	0.392909	-0.462557	0.602	0.455	1
Ppdpf	0.393095	0.260978	0.37	0.273	1
Clcn3	0.393868	0.295374	0.323	0.273	1
Rnf220	0.393924	0.275989	0.295	0.227	1
Cdc5l	0.394562	0.251829	0.353	0.273	1
Egr2	0.394686	-0.514995	0.559	0.636	1
Ube2e3	0.39495	-0.368729	0.594	0.591	1
Snapc2	0.395004	0.275301	0.328	0.273	1
Aamdc	0.395092	-0.374764	0.264	0.364	1
Chd1	0.395117	0.332523	0.395	0.318	1
Phf21a	0.39545	0.301987	0.443	0.364	1
Eny2	0.395975	-0.292308	0.578	0.636	1
Kdm2a	0.397778	0.340999	0.455	0.409	1
Hsph1	0.398348	-0.280929	0.368	0.455	1
Twistnb	0.398798	-0.309473	0.264	0.182	1
Azin1	0.399462	0.250494	0.525	0.409	1
Tex264	0.401045	-0.669402	0.422	0.318	1
Scamp2	0.401997	-0.290652	0.281	0.364	1
Cmss1	0.402218	0.310604	0.308	0.273	1
Fabp3	0.402937	0.327493	0.362	0.273	1
Hspa14	0.403011	0.2696	0.292	0.227	1
Akr1c14	0.403539	0.643145	0.351	0.318	1
Golph3	0.403849	-0.385655	0.615	0.636	1
Fahd2a	0.404201	-0.440771	0.252	0.182	1
Gm2a	0.405063	0.34546	0.633	0.591	1
Gadd45b	0.405727	-0.440707	0.342	0.409	1
Pcsk5	0.405947	-0.634186	0.475	0.5	1
Abcd3	0.406537	-0.316767	0.413	0.318	1
Ndufa4	0.406556	-0.304918	0.825	0.818	1
Larp4b	0.406886	-0.62115	0.367	0.273	1
Ncstn	0.407015	-0.465149	0.557	0.409	1
Aldh7a1	0.407732	0.337106	0.388	0.318	1
Gm11808	0.407749	-0.499913	0.773	0.682	1
Pwwp3b	0.409903	-0.726517	0.206	0.273	1
Ccnd3	0.410532	-0.296066	0.239	0.318	1
Supt4a	0.410601	0.27419	0.394	0.364	1
Hdac7	0.411514	0.361955	0.275	0.227	1
Clp1	0.411936	0.386344	0.262	0.227	1
Serinc1	0.412435	-0.451054	0.475	0.5	1
Lysmd2	0.412995	-0.535879	0.258	0.318	1
Sema4b	0.413091	-0.471061	0.449	0.5	1
Dapk1	0.413173	0.262423	0.29	0.227	1
Tlk2	0.41325	-0.394912	0.386	0.455	1
Smc6	0.413673	0.314287	0.382	0.318	1
Phb	0.413894	-0.613435	0.399	0.318	1
Rai14	0.414115	0.346806	0.349	0.318	1
Bsg	0.414891	0.258836	0.533	0.409	1
Psme3	0.416606	-0.564049	0.465	0.5	1
Sox9	0.417357	0.703478	0.324	0.273	1
Enc1	0.419338	0.432161	0.493	0.409	1
Gpbp1l1	0.419462	0.279142	0.319	0.227	1
Tmem33	0.420707	-0.336989	0.396	0.318	1
Mbnl1	0.421527	-0.618183	0.517	0.409	1
Plagl1	0.423489	-0.686199	0.301	0.318	1
Epb41l4aos	0.423913	0.263929	0.409	0.364	1
Cep120	0.424019	-0.454291	0.255	0.318	1
Scarb1	0.425449	-0.473697	0.697	0.591	1
Sec63	0.425897	0.302417	0.57	0.5	1
Naa35	0.427969	-0.339285	0.271	0.318	1
Hes1	0.43083	0.333067	0.592	0.545	1
Magt1	0.430873	0.267164	0.441	0.364	1
Arfgap1	0.43123	-0.399168	0.191	0.273	1
Ubqln1	0.431312	-0.60324	0.54	0.591	1
Irf3	0.432804	-0.719681	0.207	0.273	1
Osgin1	0.433581	0.256413	0.34	0.273	1
Lifr	0.43627	-0.364447	0.252	0.318	1
Aco1	0.436302	0.250853	0.471	0.409	1
Ergic2	0.436649	-0.578514	0.342	0.409	1
Atg9a	0.437521	-0.365759	0.205	0.273	1
Canx	0.438222	-0.40716	0.835	0.773	1
Tbc1d22a	0.439051	0.26439	0.275	0.227	1
Diaph2	0.439051	0.258372	0.275	0.227	1
Kdelr2	0.439395	-0.721725	0.485	0.5	1
Mapk8	0.439987	-0.30456	0.302	0.227	1
Rad23b	0.440167	-0.390165	0.74	0.682	1
Rnf14	0.440378	-0.592286	0.34	0.409	1
Ranbp2	0.440468	-0.515305	0.199	0.273	1
Smim10l1	0.441106	0.360809	0.468	0.455	1
Mif4gd	0.441409	0.282313	0.356	0.318	1
Yipf4	0.441418	0.298013	0.529	0.5	1
Tpr	0.442287	-0.290574	0.424	0.318	1
Trio	0.442577	0.313625	0.332	0.273	1
Sntb2	0.443092	-0.290755	0.212	0.273	1
Mettl9	0.443857	-0.646928	0.494	0.545	1
Vps52	0.444546	0.298397	0.265	0.227	1
Git2	0.444659	0.318761	0.26	0.227	1
Naga	0.444874	-0.250819	0.437	0.364	1
Rab11a	0.445535	-0.409682	0.665	0.682	1
Pnpla7	0.445675	-0.558793	0.292	0.364	1
Nrep	0.447247	0.33341	0.287	0.227	1
Tgoln1	0.447303	-0.330691	0.655	0.5	1
F3	0.447644	-0.446471	0.431	0.5	1
Kmt2a	0.451238	-0.290091	0.342	0.273	1
Rnf20	0.45126	0.320147	0.266	0.227	1
Mfn2	0.451442	0.303656	0.283	0.227	1
Alas1	0.451696	-0.348941	0.41	0.364	1
Ccdc25	0.453651	0.269333	0.276	0.227	1
Nit1	0.454475	-0.671256	0.366	0.455	1
Idh3b	0.455268	-0.264446	0.578	0.5	1
Nagk	0.455449	0.271202	0.254	0.227	1
Aldh1b1	0.456368	-0.918691	0.439	0.318	1
Srp72	0.457359	-0.536967	0.557	0.545	1
Tmem87b	0.458076	-0.581058	0.252	0.318	1
Elp3	0.458509	0.289635	0.309	0.273	1
Lgals8	0.458582	0.272501	0.313	0.273	1
Rps14	0.46127	0.399029	0.885	0.727	1
Bnip3l	0.461672	0.289989	0.6	0.5	1
Riok1	0.462312	-0.45016	0.215	0.273	1
Kpna4	0.462442	-0.514846	0.424	0.455	1
Map4k5	0.46275	-0.441059	0.256	0.182	1
Tmem230	0.462993	0.253065	0.3	0.273	1
Nfatc3	0.463755	0.333735	0.3	0.273	1
H13	0.464304	-0.511558	0.624	0.636	1
Eapp	0.464637	-0.500475	0.254	0.318	1
Mdm2	0.46502	0.299266	0.409	0.364	1
2024-03-02	0.465192	-0.523646	0.346	0.409	1
Slc25a39	0.466268	-0.781747	0.641	0.5	1
Rhoc	0.466821	-0.279847	0.397	0.409	1
Cald1	0.46717	-0.554531	0.464	0.364	1
Spata13	0.467297	-0.266303	0.218	0.273	1
Plpp3	0.467513	-0.552906	0.527	0.545	1
Itgav	0.467925	0.418507	0.351	0.318	1
Htra2	0.467985	-0.534712	0.382	0.455	1
Icam1	0.468222	-0.673889	0.485	0.5	1
Pam	0.468676	-0.258488	0.412	0.455	1
Rsrp1	0.469076	-0.832037	0.707	0.682	1
Eif3l	0.469761	-0.318866	0.664	0.636	1
Lmna	0.470095	0.251289	0.516	0.455	1
Atp5j2	0.470971	-0.535862	0.702	0.636	1
Sgk1	0.471828	-0.301705	0.573	0.5	1
Phb2	0.472146	-0.281482	0.709	0.636	1
Fosb	0.472328	0.377814	0.904	0.955	1
Gars	0.472528	0.262414	0.325	0.273	1
Lgalsl	0.473671	-0.415607	0.266	0.227	1
Sirt1	0.474844	0.331168	0.415	0.364	1
Bag1	0.474924	-0.307338	0.626	0.5	1
Osbpl9	0.476461	0.325938	0.432	0.409	1
Me2	0.476935	-0.380798	0.338	0.409	1
Hspa8	0.477564	0.265228	0.89	0.773	1
Ssr1	0.477815	-0.605687	0.622	0.545	1
Atp6v1g1	0.478211	-0.482851	0.603	0.636	1
Agfg1	0.478581	0.250816	0.272	0.227	1
Fbxo33	0.480182	0.375679	0.424	0.364	1
Hsd17b11	0.481599	-0.40297	0.713	0.636	1
Ssr2	0.482705	-0.308368	0.472	0.455	1
Gch1	0.483028	0.314831	0.388	0.364	1
Leng8	0.483222	0.303384	0.429	0.364	1
Rhou	0.483839	0.393721	0.326	0.318	1
Psmd7	0.485276	-0.37063	0.648	0.591	1
Klhl23	0.485313	-0.585987	0.331	0.409	1
Poldip2	0.48765	0.25782	0.411	0.364	1
Setd3	0.488946	-0.661203	0.377	0.409	1
Paics	0.489937	-0.500302	0.601	0.591	1
Irgm1	0.490074	0.408033	0.522	0.5	1
Relb	0.491069	-0.567294	0.251	0.182	1
Cdkn2aip	0.492521	-0.31607	0.273	0.318	1
Pgk1	0.492577	-0.356796	0.686	0.591	1
Slc35b1	0.493345	-0.862551	0.355	0.409	1
Pigyl	0.493393	-0.372323	0.195	0.273	1
Mrpl50	0.493642	-0.696825	0.304	0.364	1
Pan3	0.494827	0.302772	0.375	0.318	1
Ube2v1	0.495219	0.276808	0.351	0.318	1
Rwdd1	0.495617	-0.324566	0.468	0.5	1
Mrpl51	0.496712	-0.671952	0.509	0.5	1
Gadd45g	0.497585	-0.406694	0.716	0.773	1
Pitpnb	0.497739	-0.486907	0.216	0.273	1
Iars2	0.498419	0.324554	0.414	0.409	1
Isca2	0.498643	-0.508082	0.342	0.409	1
Ptch1	0.499004	-0.667126	0.327	0.364	1
2024-03-05	0.499149	-0.516864	0.462	0.5	1
Psmg2	0.499659	-0.288772	0.294	0.227	1
Rap1a	0.501302	-0.415642	0.518	0.545	1
H2afx	0.502791	0.291833	0.323	0.273	1
Pop5	0.504005	-0.662548	0.284	0.318	1
Stk24	0.505982	-0.652766	0.424	0.364	1
Uhrf1bp1l	0.506357	0.306311	0.304	0.273	1
Taok1	0.507246	-0.351588	0.341	0.273	1
Sumo2	0.507415	-0.398303	0.765	0.727	1
Kpna1	0.507717	-0.476603	0.308	0.409	1
Atp6v0a1	0.508314	-0.305782	0.376	0.409	1
Zc3h7a	0.509664	-0.368794	0.317	0.273	1
Dock7	0.510096	0.325775	0.294	0.273	1
Col6a2	0.51192	-0.851522	0.334	0.364	1
Poldip3	0.51208	-0.539945	0.477	0.5	1
4833439L19Rik	0.512346	0.271544	0.393	0.364	1
Arl4a	0.51298	-0.507909	0.35	0.364	1
Calcoco1	0.512993	0.289867	0.259	0.227	1
Eif1ad	0.513113	-0.589139	0.264	0.318	1
Vti1b	0.51318	-0.479322	0.346	0.409	1
Ykt6	0.513407	-0.486121	0.312	0.364	1
Sgcb	0.513808	-0.419679	0.3	0.364	1
Rsl24d1	0.513976	-0.409977	0.313	0.364	1
Pole4	0.516228	-0.360426	0.36	0.318	1
Txndc9	0.516794	-0.369228	0.384	0.318	1
Kdm6a	0.517707	-0.585821	0.222	0.273	1
Irf8	0.51978	-0.411518	0.346	0.227	1
Rab8a	0.520483	-0.532282	0.349	0.318	1
Cfdp1	0.522833	0.258647	0.447	0.409	1
Bcas2	0.52287	-0.403922	0.458	0.5	1
Hmox2	0.523149	-0.36548	0.219	0.273	1
Zpr1	0.52366	0.257462	0.377	0.318	1
Scap	0.526961	0.280612	0.672	0.591	1
Nifk	0.529121	-0.561739	0.256	0.318	1
Msl2	0.529216	-0.586345	0.258	0.318	1
Pin1	0.529272	0.27819	0.454	0.409	1
Sesn1	0.530084	-0.533799	0.273	0.182	1
Itga6	0.530277	0.314758	0.258	0.227	1
Prkci	0.530335	-0.317167	0.377	0.318	1
Cklf	0.530482	0.280197	0.329	0.318	1
Slc48a1	0.530645	0.291106	0.517	0.5	1
Shc1	0.530727	0.270453	0.299	0.273	1
Pgs1	0.531414	0.301226	0.31	0.273	1
Pcolce	0.53146	-0.44867	0.805	0.773	1
Prkcsh	0.532281	-0.4072	0.388	0.318	1
Abat	0.533246	-0.440561	0.371	0.409	1
Tfg	0.533615	-0.73827	0.609	0.591	1
Actr2	0.533726	0.265553	0.447	0.409	1
Atpif1	0.534452	-0.42596	0.819	0.773	1
Syap1	0.535732	-0.496605	0.319	0.364	1
Smo	0.536922	-0.29904	0.434	0.5	1
Xpo6	0.537099	-0.271656	0.361	0.318	1
Med26	0.537626	-0.642187	0.266	0.318	1
Pcx	0.53763	0.335059	0.252	0.227	1
Macf1	0.538451	-0.300467	0.489	0.545	1
Zmym5	0.538463	0.280067	0.342	0.318	1
Tex10	0.53884	0.251308	0.253	0.227	1
Kdm5c	0.540442	-0.649838	0.381	0.318	1
Sun2	0.543028	-0.405553	0.346	0.273	1
Stx7	0.543156	-0.400047	0.409	0.455	1
Grcc10	0.546147	-0.390424	0.374	0.409	1
Ddx21	0.546178	-0.572463	0.468	0.5	1
Azi2	0.552972	-0.256773	0.304	0.227	1
Serinc3	0.553554	-0.533836	0.983	1	1
Cdadc1	0.555674	-0.469947	0.305	0.364	1
Ganab	0.556756	-0.352844	0.471	0.364	1
Gde1	0.558288	-0.442713	0.37	0.409	1
Hist1h1c	0.559414	0.257989	0.536	0.409	1
Eif4enif1	0.560566	-0.544956	0.285	0.227	1
Fkbp3	0.560945	-0.263835	0.586	0.591	1
Eif3j1	0.561401	-0.708636	0.379	0.409	1
Kmt2e	0.562117	-0.382572	0.652	0.682	1
Serpina3g	0.562801	-0.333633	0.428	0.318	1
Gas2l1	0.562826	-0.277637	0.27	0.318	1
Pttg1	0.563693	0.253685	0.473	0.409	1
Elovl6	0.564641	0.321122	0.332	0.273	1
Atpaf2	0.564813	-0.843217	0.235	0.273	1
Rit1	0.564881	-0.360115	0.333	0.273	1
Mafg	0.565956	-0.963897	0.267	0.318	1
Cbx1	0.566243	-0.425337	0.38	0.409	1
Tax1bp1	0.566276	-0.293785	0.661	0.591	1
Slc35a2	0.570487	-0.466781	0.266	0.227	1
Galnt1	0.572623	-0.258671	0.472	0.409	1
Shmt2	0.573603	-0.279853	0.315	0.364	1
Anapc1	0.574722	-0.402324	0.223	0.273	1
Rdm1	0.577731	0.291691	0.355	0.318	1
Uba5	0.579462	-0.657548	0.353	0.409	1
[truncated: 466 more rows]

## Sheet: Preantral-Cumulus
	p_val	avg_log2FC	pct.1	pct.2	p_val_adj
Nrn1	1.00901e-60	2.10075	0.716	0.075	2.18219e-56
Slc18a2	7.70724e-52	1.64653	0.868	0.559	1.66684e-47
Adam23	1.6943e-44	-0.458698	0.017	0.256	3.66426e-40
Trank1	4.60268e-43	-0.521247	0.036	0.317	9.95423e-39
Mt2	6.88434e-38	-1.36187	0.367	0.744	1.48888e-33
Zdbf2	3.36835e-34	-0.470339	0.034	0.269	7.28473e-30
Eppin	8.84535e-33	-0.636191	0.076	0.357	1.91298e-28
Rbbp7	6.9698e-32	-0.903	0.84	0.952	1.50736e-27
Npr1	4.19082e-31	-0.906596	0.207	0.564	9.06348e-27
Hsd3b1	9.16027e-31	1.58052	0.65	0.264	1.98109e-26
Ptgis	1.46811e-30	-0.950441	0.413	0.762	3.17508e-26
Slc47a2	2.83381e-30	-0.443213	0.064	0.326	6.12869e-26
Ucp2	2.91776e-28	0.884126	0.928	0.833	6.31024e-24
Greb1	6.16621e-28	-0.854735	0.742	0.899	1.33357e-23
Ldhb	1.15584e-27	-0.567188	0.943	0.982	2.49973e-23
Lama2	3.26166e-27	-0.524801	0.049	0.269	7.05399e-23
Spon1	2.77438e-26	-0.824811	0.28	0.599	6.00015e-22
Nos2	1.35005e-25	1.07013	0.589	0.242	2.91974e-21
mt-Cytb	1.71957e-25	-0.408118	1	0.996	3.7189e-21
Cited1	1.52163e-24	-0.746358	0.16	0.454	3.29083e-20
mt-Atp6	4.82377e-24	-0.342049	1	1	1.04324e-19
Ctsl	6.75816e-24	-0.708868	0.94	0.974	1.46159e-19
Hsd11b2	9.96154e-24	-1.17548	0.575	0.802	2.15438e-19
Spock2	2.78149e-23	-0.747985	0.37	0.683	6.01552e-19
Glul	9.16048e-23	-0.80834	0.409	0.709	1.98114e-18
Sgk3	9.25414e-23	-0.310305	0.052	0.256	2.00139e-18
St3gal5	1.34349e-22	0.849418	0.885	0.824	2.90557e-18
Sdc1	3.38293e-22	0.939905	0.576	0.264	7.31626e-18
Crispld2	1.00763e-21	-0.723819	0.676	0.872	2.1792e-17
Cnmd	1.53077e-21	-0.896984	0.498	0.767	3.3106e-17
mt-Co3	2.3046e-21	-0.412226	0.997	0.996	4.98415e-17
Slc3a2	2.55155e-21	-0.614661	0.817	0.916	5.51823e-17
Igfbp5	3.83128e-20	-0.938859	0.64	0.877	8.2859e-16
Aldh2	1.20118e-19	-0.535462	0.872	0.938	2.59779e-15
Mark1	2.89318e-19	-0.570185	0.257	0.542	6.25708e-15
Mt1	3.00625e-19	-0.861242	0.849	0.93	6.50163e-15
Dsg2	3.03855e-19	0.703141	0.354	0.053	6.57147e-15
Gm47283	6.78992e-19	-0.754608	0.344	0.626	1.46846e-14
mt-Nd4	1.70847e-18	-0.370663	1	0.996	3.6949e-14
Aard	3.09011e-18	-0.783484	0.648	0.837	6.68298e-14
Nfkbia	3.74279e-18	-0.838137	0.459	0.718	8.09452e-14
Arhgap29	4.92204e-18	0.623325	0.883	0.784	1.06449e-13
Col9a2	9.42726e-18	0.978471	0.651	0.419	2.03883e-13
Ivns1abp	1.04947e-17	0.590179	0.948	0.916	2.26968e-13
Atp1b2	1.21943e-17	0.695223	0.868	0.753	2.63726e-13
Cavin2	1.31613e-17	-0.462096	0.087	0.291	2.84639e-13
Dipk2a	1.5916e-17	1.16037	0.549	0.291	3.44215e-13
Rgcc	2.1822e-17	0.885056	0.766	0.533	4.71944e-13
mt-Co2	5.27589e-17	-0.269034	1	0.996	1.14102e-12
Htra3	5.53035e-17	-0.545072	0.147	0.383	1.19605e-12
Susd4	7.47979e-17	-0.64935	0.432	0.692	1.61765e-12
Clu	9.16009e-17	-0.879706	0.68	0.855	1.98105e-12
Tacc1	1.07704e-16	-0.681685	0.406	0.674	2.32932e-12
Cebpd	1.76043e-16	-0.772799	0.146	0.374	3.80728e-12
Rian	2.7886e-16	-0.487886	0.167	0.41	6.0309e-12
Rgs7bp	2.89578e-16	-0.393386	0.079	0.264	6.26271e-12
Olfml3	4.20336e-16	-0.285976	0.075	0.26	9.09061e-12
Perp	4.81511e-16	-0.623124	0.459	0.692	1.04136e-11
mt-Nd3	8.2143e-16	-0.404987	0.99	0.991	1.77651e-11
Cldn11	9.05211e-16	-0.807941	0.388	0.639	1.9577e-11
Cfl1	9.21281e-16	-0.332157	0.988	1	1.99245e-11
Cyp1b1	9.67158e-16	-0.512214	0.274	0.555	2.09167e-11
Gpx3	1.05281e-15	-0.792273	0.177	0.41	2.27691e-11
Prkar2b	1.51489e-15	-0.727938	0.583	0.784	3.27625e-11
Kcnk1	2.08223e-15	-0.503354	0.201	0.436	4.50323e-11
Klf6	2.20731e-15	-0.651656	0.785	0.916	4.77374e-11
Zfp36	3.51313e-15	-0.59705	0.582	0.811	7.59785e-11
Myl12a	7.00898e-15	-0.434744	0.893	0.938	1.51583e-10
Col27a1	7.64589e-15	0.63303	0.292	0.048	1.65358e-10
Hmgcs2	8.32828e-15	0.607231	0.924	0.916	1.80116e-10
Rps3a1	1.63677e-14	-0.443633	0.886	0.956	3.53985e-10
Calm1	4.13378e-14	-0.635885	0.708	0.824	8.94012e-10
Hsd17b11	4.41671e-14	-0.591931	0.452	0.683	9.55201e-10
Lifr	6.32938e-14	-0.307802	0.132	0.339	1.36886e-09
Ssr2	1.31586e-13	-0.520601	0.481	0.7	2.84582e-09
Susd3	1.52687e-13	-0.437074	0.209	0.436	3.30216e-09
Fndc5	1.75411e-13	0.828142	0.489	0.26	3.79362e-09
Hk2	2.12648e-13	-0.438053	0.161	0.366	4.59894e-09
Meg3	3.82432e-13	-0.626443	0.47	0.722	8.27086e-09
Ptch1	4.05936e-13	-0.558601	0.559	0.753	8.77918e-09
Nfe2l2	4.75176e-13	-0.545192	0.576	0.78	1.02766e-08
mt-Atp8	4.78341e-13	-0.480638	0.652	0.811	1.03451e-08
Grb14	9.49689e-13	-0.489095	0.228	0.454	2.05389e-08
Adamts1	1.34413e-12	-0.592758	0.344	0.586	2.90696e-08
Smtnl2	1.40337e-12	0.648795	0.399	0.159	3.03506e-08
Prnp	1.56209e-12	-0.492019	0.384	0.626	3.37833e-08
Calm2	2.11396e-12	-0.527973	0.728	0.841	4.57186e-08
Plagl1	4.51594e-12	0.716694	0.705	0.555	9.76662e-08
Gstm1	4.59329e-12	-0.618515	0.931	0.978	9.9339e-08
Phf13	9.94068e-12	-0.465817	0.274	0.498	2.14987e-07
Actb	1.19472e-11	-0.410113	0.989	1	2.58381e-07
Nr5a2	1.31408e-11	0.565298	0.819	0.696	2.84196e-07
Slc40a1	1.61316e-11	0.672664	0.564	0.348	3.48879e-07
Fscn1	1.8569e-11	0.617435	0.695	0.515	4.01592e-07
Gtf2a1	1.88734e-11	0.782213	0.495	0.3	4.08175e-07
Zyx	2.34051e-11	-0.512487	0.624	0.797	5.06183e-07
Nnat	2.38479e-11	1.05335	0.697	0.608	5.1576e-07
Irf1	3.24266e-11	-0.565192	0.423	0.626	7.01291e-07
Ubb	3.885e-11	-0.303845	0.987	0.991	8.40208e-07
Rps26	4.68433e-11	-0.431727	0.948	0.974	1.01308e-06
Smoc1	5.28071e-11	0.572089	0.406	0.194	1.14206e-06
Dag1	5.80413e-11	0.467636	0.92	0.885	1.25526e-06
Nfkbiz	7.36458e-11	-0.514885	0.305	0.515	1.59274e-06
Frat2	7.42013e-11	-0.519778	0.432	0.639	1.60475e-06
Igf1	7.65063e-11	0.749048	0.462	0.247	1.6546e-06
Mras	9.86947e-11	0.511318	0.842	0.802	2.13447e-06
Cystm1	1.15932e-10	0.606254	0.476	0.282	2.50725e-06
Hexim1	1.18635e-10	-0.529923	0.336	0.555	2.56572e-06
Phf23	1.52536e-10	-0.418604	0.43	0.643	3.29889e-06
Nap1l1	2.2903e-10	0.436497	0.892	0.833	4.95323e-06
Myl6	2.61372e-10	-0.3587	0.882	0.934	5.6527e-06
Hadha	2.90649e-10	0.554598	0.786	0.692	6.28586e-06
Epdr1	3.3664e-10	0.499734	0.307	0.115	7.28052e-06
Psap	4.79727e-10	-0.387227	0.944	0.974	1.03751e-05
Hspa8	5.18849e-10	-0.40009	0.84	0.903	1.12212e-05
Ifitm1	6.58102e-10	0.808627	0.412	0.225	1.42328e-05
Mrc2	7.15445e-10	-0.306432	0.173	0.352	1.54729e-05
Rpl35	7.16369e-10	-0.492976	0.774	0.85	1.54929e-05
Acadl	7.50314e-10	0.558845	0.636	0.502	1.6227e-05
Gadd45a	8.89822e-10	0.652174	0.699	0.546	1.92442e-05
Fshr	9.48522e-10	-0.331543	0.145	0.317	2.05137e-05
Hadh	1.01015e-09	0.490431	0.797	0.758	2.18466e-05
Wnt4	1.04202e-09	0.606644	0.654	0.449	2.25359e-05
Bmyc	1.29926e-09	0.700185	0.564	0.419	2.80992e-05
Pkm	1.30028e-09	-0.402446	0.732	0.859	2.81212e-05
Sod3	1.30466e-09	-0.62796	0.165	0.33	2.82159e-05
Timp3	1.46709e-09	-0.496531	0.504	0.705	3.17287e-05
Ptges	1.69802e-09	0.66832	0.701	0.608	3.67231e-05
C130074G19Rik	1.795e-09	0.530911	0.807	0.696	3.88204e-05
Ano1	1.83111e-09	-0.446553	0.485	0.674	3.96013e-05
Amotl1	2.08743e-09	-0.363817	0.248	0.445	4.5145e-05
Ncald	2.10994e-09	-0.302701	0.13	0.291	4.56317e-05
Gas2l1	2.15265e-09	-0.56253	0.455	0.617	4.65554e-05
Bex2	2.26631e-09	-0.348471	0.287	0.489	4.90136e-05
Mlf1	2.31374e-09	0.608258	0.59	0.414	5.00393e-05
Arnt2	2.38847e-09	0.43981	0.308	0.119	5.16555e-05
Frmd5	2.43591e-09	-0.367516	0.167	0.339	5.26813e-05
Rpl32	3.08806e-09	-0.275964	0.967	0.978	6.67855e-05
Ftl1	3.12878e-09	-0.424743	0.668	0.828	6.76662e-05
Hpcal1	3.20527e-09	0.56499	0.669	0.555	6.93204e-05
Cks2	3.92891e-09	-0.377297	0.297	0.489	8.49705e-05
Mphosph8	4.13213e-09	-0.808992	0.388	0.568	8.93656e-05
Fam222a	4.58156e-09	0.573636	0.33	0.154	9.90854e-05
8030451A03Rik	4.82018e-09	0.542875	0.398	0.22	0.000104246
Ackr3	4.92526e-09	0.581678	0.4	0.22	0.000106519
Defb19	5.16293e-09	-0.497901	0.261	0.441	0.000111659
F11r	5.43169e-09	-0.374504	0.612	0.758	0.000117471
Gstm2	6.1508e-09	-0.43671	0.933	0.969	0.000133023
Gapdh	6.53003e-09	-0.401432	0.602	0.74	0.000141225
Timp2	6.58247e-09	-0.442492	0.433	0.63	0.000142359
Slc38a2	6.86761e-09	-0.521549	0.708	0.793	0.000148526
Ndrg2	7.67853e-09	-0.348981	0.219	0.392	0.000166064
Wipf3	7.72801e-09	-0.305777	0.203	0.374	0.000167134
Tlnrd1	7.91923e-09	0.671831	0.708	0.59	0.000171269
Cntn4	7.973e-09	0.439948	0.255	0.088	0.000172432
Creg1	8.21193e-09	-0.439926	0.674	0.784	0.000177599
Bahd1	9.71461e-09	-0.297343	0.121	0.269	0.000210098
Rbm3	1.24451e-08	-0.297868	0.336	0.555	0.00026915
Ubc	1.32281e-08	-0.32502	0.988	0.996	0.000286084
Cxcl1	1.40011e-08	-0.359834	0.347	0.542	0.000302801
Fbrsl1	1.51547e-08	0.61328	0.672	0.581	0.000327751
Nedd4	1.721e-08	0.277234	0.936	0.916	0.0003722
Txnip	1.95997e-08	-0.481584	0.597	0.78	0.000423883
Rasl11a	2.131e-08	-0.378517	0.201	0.366	0.000460872
Pik3cd	2.29849e-08	-0.339985	0.409	0.604	0.000497094
Gpc4	2.37558e-08	0.480413	0.72	0.626	0.000513766
Ccnd2	2.55038e-08	0.477735	0.867	0.797	0.000551571
Card19	2.57694e-08	-0.261001	0.12	0.264	0.000557314
Tdrd5	2.643e-08	0.492413	0.295	0.123	0.000571602
Tob2	2.6525e-08	-0.301234	0.18	0.348	0.000573656
Fam120a	2.89192e-08	0.508163	0.768	0.7	0.000625435
Plat	4.11382e-08	-0.300936	0.154	0.308	0.000889696
Actg1	4.30598e-08	-0.28478	0.992	0.991	0.000931254
Tenm4	4.34255e-08	0.424585	0.889	0.815	0.000939163
Rbpms	4.479e-08	-0.288384	0.356	0.542	0.000968673
Rpl26	4.5036e-08	-0.293351	0.924	0.952	0.000973995
Pja1	4.56973e-08	-0.370777	0.665	0.797	0.000988295
Rassf1	4.59969e-08	-0.319146	0.435	0.639	0.000994774
Vegfa	4.94158e-08	0.515596	0.739	0.67	0.00106872
Tubb4b	5.28028e-08	-0.362487	0.405	0.586	0.00114197
Ddx17	6.05783e-08	0.445458	0.772	0.683	0.00131013
Tuba1a	6.20782e-08	-0.362247	0.652	0.819	0.00134256
Gja1	6.66406e-08	-0.357838	0.878	0.934	0.00144124
Slc20a1	6.8419e-08	0.584012	0.571	0.432	0.0014797
Scap	7.0569e-08	0.467448	0.571	0.432	0.0015262
Inhbb	8.06057e-08	0.577404	0.313	0.145	0.00174326
Gsta4	8.07327e-08	-0.481086	0.407	0.564	0.00174601
Npc2	8.52461e-08	-0.433973	0.649	0.802	0.00184362
Atf3	9.5528e-08	-0.406546	0.43	0.599	0.00206598
Scaf11	1.08991e-07	0.449283	0.763	0.727	0.00235715
Car14	1.14603e-07	-0.339299	0.342	0.529	0.00247852
Itga6	1.3345e-07	0.558781	0.78	0.709	0.00288612
Mapk13	1.38456e-07	0.40492	0.251	0.097	0.00299439
Hjurp	1.39722e-07	0.529559	0.61	0.507	0.00302178
Gadd45b	1.43499e-07	-0.285654	0.215	0.374	0.00310345
Cxcl10	1.68775e-07	-0.826874	0.283	0.454	0.00365011
Ltbp3	1.77851e-07	0.445556	0.68	0.573	0.00384639
Tns3	1.87272e-07	0.56992	0.54	0.414	0.00405013
Plpp3	1.91642e-07	0.57858	0.331	0.172	0.00414463
Drap1	1.93826e-07	-0.375047	0.516	0.678	0.00419188
Cyb5a	1.94445e-07	0.304681	0.926	0.881	0.00420527
Tnfaip3	2.14518e-07	-0.283911	0.13	0.269	0.00463938
Scarb1	2.49919e-07	-0.347957	0.386	0.551	0.00540501
Rph3al	2.60909e-07	0.461649	0.378	0.225	0.00564268
Adamts19	2.769e-07	0.433769	0.459	0.313	0.00598852
Plxna2	2.83119e-07	0.456779	0.302	0.141	0.00612302
Igfbp2	3.30435e-07	-0.389238	0.138	0.273	0.00714631
Xbp1	3.5021e-07	0.471664	0.737	0.678	0.00757398
Nav2	3.55474e-07	-0.383064	0.355	0.52	0.00768783
Camta1	3.82992e-07	0.502527	0.573	0.445	0.00828296
Spsb1	3.87066e-07	0.506675	0.813	0.758	0.00837108
Kitl	4.28889e-07	0.461829	0.647	0.537	0.00927558
Tagln2	4.36575e-07	0.412383	0.52	0.388	0.0094418
Uchl1	4.64217e-07	-0.341847	0.228	0.379	0.0100396
Gtf2e2	4.85112e-07	0.416352	0.786	0.709	0.0104915
Klhl21	5.21623e-07	-0.291651	0.298	0.467	0.0112811
Cyth3	5.28875e-07	-0.289179	0.208	0.361	0.011438
Fhdc1	5.94849e-07	-0.310428	0.31	0.476	0.0128648
Ccn2	6.01823e-07	-0.834472	0.525	0.683	0.0130156
Daam2	6.23686e-07	-0.366802	0.325	0.493	0.0134885
Zwint	6.55048e-07	0.332273	0.737	0.652	0.0141667
Paics	6.76223e-07	0.35572	0.791	0.731	0.0146247
Taf4b	6.79979e-07	-0.303861	0.305	0.471	0.0147059
Nrip2	7.09127e-07	0.401809	0.362	0.211	0.0153363
Mgp	8.08708e-07	-1.51223	0.348	0.507	0.0174899
Hes1	8.41022e-07	-0.350729	0.45	0.617	0.0181888
Dsp	8.5108e-07	0.547427	0.55	0.432	0.0184063
Soat1	8.99056e-07	0.403321	0.82	0.797	0.0194439
Osbpl5	9.11995e-07	0.438138	0.694	0.608	0.0197237
Arhgap28	9.12701e-07	0.560632	0.515	0.366	0.019739
Wfdc10	1.03308e-06	-0.3461	0.75	0.85	0.0223425
Myl12b	1.08279e-06	-0.310389	0.586	0.736	0.0234174
Rasd1	1.0879e-06	0.492187	0.727	0.652	0.0235281
Ctnnd1	1.17959e-06	0.399055	0.838	0.767	0.025511
Psme2	1.18216e-06	-0.260736	0.25	0.414	0.0255667
Nr4a1	1.209e-06	-0.432999	0.807	0.877	0.026147
Plk3	1.23323e-06	-0.296603	0.252	0.41	0.026671
Hunk	1.29296e-06	-0.375903	0.213	0.357	0.0279629
Dstn	1.30148e-06	-0.267499	0.313	0.485	0.028147
Mycl	1.35446e-06	0.503262	0.609	0.485	0.0292929
Elf1	1.40023e-06	-0.301066	0.342	0.515	0.0302827
AI467606	1.44567e-06	0.397495	0.262	0.119	0.0312655
Clic4	1.77545e-06	-0.356664	0.356	0.524	0.0383976
Cd164	1.85954e-06	0.326939	0.785	0.709	0.0402164
Hmgb3	1.94067e-06	0.359008	0.693	0.59	0.0419708
Prkcd	2.04818e-06	0.39946	0.808	0.762	0.0442961
Camk2n1	2.06263e-06	0.424583	0.353	0.207	0.0446085
Tram2	2.12839e-06	0.435525	0.414	0.273	0.0460306
Gata4	2.13403e-06	0.371758	0.848	0.771	0.0461527
Sned1	2.316e-06	-0.267989	0.255	0.414	0.0500882
Gpt2	2.44021e-06	-0.251852	0.156	0.286	0.0527744
Dynll1	2.49325e-06	-0.309254	0.6	0.736	0.0539216
Adnp	2.60112e-06	0.40856	0.6	0.493	0.0562544
Rps15	2.64659e-06	-0.339162	0.522	0.665	0.0572378
Ano4	3.03479e-06	0.34295	0.327	0.185	0.0656335
Zfp451	3.12911e-06	0.319768	0.393	0.256	0.0676733
Bag3	3.25327e-06	-0.317405	0.551	0.692	0.0703584
Kctd14	3.55879e-06	0.414822	0.894	0.855	0.076966
Sfpq	3.74826e-06	0.352784	0.743	0.709	0.0810636
Rplp0	3.75374e-06	-0.37619	0.751	0.806	0.0811822
Pim1	3.76827e-06	-0.333917	0.82	0.877	0.0814965
Slc7a5	3.88008e-06	-0.281243	0.762	0.89	0.0839146
Preb	4.16632e-06	-0.318021	0.295	0.458	0.0901049
Scrib	4.29042e-06	-0.257252	0.271	0.427	0.0927888
Smarca1	4.40727e-06	-0.389964	0.429	0.573	0.095316
Cyfip2	4.447e-06	0.299004	0.316	0.185	0.0961752
Ccnl1	5.12052e-06	-0.371916	0.714	0.802	0.110742
Zmym3	5.27484e-06	0.405941	0.657	0.577	0.114079
Atp5h	5.43316e-06	-0.297994	0.61	0.736	0.117503
Zfp385b	5.4416e-06	-0.307775	0.432	0.604	0.117685
Nfil3	5.65358e-06	-0.285799	0.461	0.63	0.12227
Gsto1	5.83632e-06	0.412518	0.485	0.352	0.126222
Nme2	6.37628e-06	-0.277292	0.87	0.899	0.1379
St3gal4	6.49147e-06	-0.267228	0.245	0.405	0.140391
Gpm6b	6.52944e-06	0.397969	0.423	0.291	0.141212
Tmem86a	6.61017e-06	0.523351	0.394	0.269	0.142958
Map4	6.67939e-06	-0.300648	0.458	0.595	0.144455
Atic	7.06899e-06	0.39201	0.329	0.198	0.152881
Tob1	7.33276e-06	-0.314499	0.45	0.604	0.158586
Hnrnpab	7.35292e-06	0.256749	0.93	0.916	0.159022
Sdc2	7.42144e-06	-0.386587	0.584	0.718	0.160503
Rbm17	7.83563e-06	0.381738	0.631	0.537	0.169461
Slc25a42	8.33078e-06	0.430893	0.364	0.238	0.18017
Lbh	8.78333e-06	0.546818	0.262	0.137	0.189957
Cotl1	8.90189e-06	-0.412814	0.483	0.634	0.192521
Dnajb4	9.01258e-06	-0.310341	0.701	0.767	0.194915
Plin2	9.58355e-06	0.469095	0.39	0.269	0.207263
Steap3	9.86177e-06	0.337282	0.265	0.137	0.213281
Sbk1	9.89866e-06	0.485181	0.366	0.242	0.214078
Arap2	1.2018e-05	0.364785	0.285	0.159	0.259912
Sqstm1	1.30669e-05	-0.251525	0.909	0.956	0.282599
Cd320	1.3125e-05	-0.319074	0.56	0.696	0.283855
Ppic	1.31911e-05	0.387516	0.708	0.67	0.285284
Slc39a7	1.33781e-05	-0.265671	0.611	0.731	0.289328
Slc26a7	1.49532e-05	0.379129	0.313	0.181	0.323392
Reep4	1.56622e-05	0.451963	0.389	0.264	0.338727
Grn	1.66841e-05	-0.342932	0.601	0.718	0.360828
Cpt1a	1.68323e-05	0.438299	0.592	0.529	0.364032
Gabarapl1	1.75015e-05	-0.278448	0.727	0.819	0.378506
Col6a1	1.84483e-05	0.695452	0.478	0.361	0.398981
Junb	1.84754e-05	-0.449802	0.711	0.793	0.399566
Atxn7l3b	1.84907e-05	0.327714	0.688	0.612	0.399899
Eif4b	1.91044e-05	0.328738	0.864	0.811	0.413171
Max	1.92738e-05	-0.269528	0.593	0.709	0.416834
Serpinb6b	1.94591e-05	0.391076	0.302	0.172	0.420842
Atpif1	1.99056e-05	-0.275031	0.663	0.793	0.430499
Ndufa7	2.03116e-05	-0.254439	0.667	0.784	0.439279
Tcf7l2	2.1727e-05	0.367431	0.471	0.357	0.46989
Elovl6	2.18284e-05	-0.288426	0.184	0.313	0.472082
Phactr2	2.33593e-05	0.495973	0.488	0.401	0.505192
Hnrnpu	2.46896e-05	0.27154	0.887	0.885	0.533962
Lama1	2.665e-05	0.420854	0.611	0.515	0.576359
Tmem171	2.6708e-05	-0.36141	0.362	0.498	0.577614
Igfbp7	2.69961e-05	0.526515	0.269	0.145	0.583845
Ltbp1	2.72426e-05	0.358914	0.27	0.15	0.589176
Htra1	2.86957e-05	0.342886	0.632	0.52	0.620602
Tgif2	2.97743e-05	-0.265651	0.353	0.485	0.643929
Shtn1	3.03214e-05	0.382629	0.293	0.163	0.65576
P4hb	3.0804e-05	-0.29153	0.686	0.78	0.666198
Klf2	3.14753e-05	-0.319431	0.64	0.767	0.680716
Fam13a	3.16016e-05	0.31085	0.433	0.3	0.683448
Rbmx	3.19058e-05	0.289394	0.469	0.352	0.690027
Arhgef28	3.33321e-05	0.379252	0.603	0.498	0.720874
Fam3c	3.41706e-05	-0.403126	0.407	0.533	0.739008
Irf2bpl	3.5177e-05	-0.289837	0.756	0.855	0.760774
Ptprg	3.55366e-05	0.37193	0.567	0.48	0.768549
Cox4i1	3.67405e-05	-0.256023	0.724	0.797	0.794586
Rps18	3.78622e-05	-0.32352	0.736	0.784	0.818846
Sulf2	3.82752e-05	-0.304623	0.807	0.894	0.827777
Atp5j2	3.93941e-05	-0.360179	0.535	0.639	0.851975
Fosb	4.05751e-05	-0.439564	0.82	0.85	0.877518
Ccn1	4.1019e-05	-0.641353	0.561	0.674	0.887118
H2afz	4.13138e-05	-0.316778	0.86	0.912	0.893493
Prdx6	4.15076e-05	0.331006	0.829	0.815	0.897685
Foxl2	4.37161e-05	0.509538	0.563	0.476	0.945449
Stambpl1	4.51953e-05	0.378905	0.296	0.185	0.977438
Tmem35a	4.92788e-05	0.444035	0.361	0.256	1
Arid5b	4.94469e-05	-0.295796	0.393	0.533	1
Pgd	5.21531e-05	-0.319494	0.366	0.507	1
Arf6	5.22008e-05	-0.309747	0.744	0.797	1
Peli1	5.49504e-05	-0.302364	0.707	0.797	1
Slc25a33	5.66866e-05	-0.323199	0.444	0.577	1
Ago3	6.38104e-05	0.342424	0.27	0.154	1
Sept4	6.38894e-05	0.362862	0.256	0.145	1
Ubn1	6.40807e-05	-0.272325	0.302	0.436	1
Pgbd5	6.50454e-05	0.323231	0.256	0.141	1
Ston2	6.83109e-05	0.342499	0.311	0.198	1
Gclc	7.08061e-05	-0.324043	0.441	0.581	1
Heg1	7.23743e-05	0.484427	0.426	0.313	1
Tgfb1i1	7.39459e-05	0.274825	0.76	0.67	1
Pank1	7.44357e-05	0.339989	0.394	0.282	1
Emilin2	7.68556e-05	0.405089	0.319	0.203	1
Maged2	7.7171e-05	-0.865819	0.68	0.731	1
Ihh	7.87398e-05	0.401693	0.284	0.167	1
Tor1aip2	8.45703e-05	0.441953	0.787	0.762	1
Caprin1	8.48767e-05	0.324469	0.671	0.617	1
Rnf19b	8.55801e-05	0.330516	0.851	0.811	1
F3	9.18342e-05	-0.276379	0.434	0.577	1
Vcan	9.85913e-05	-0.333153	0.55	0.692	1
Rnf4	0.000100253	0.292119	0.748	0.709	1
Odc1	0.0001028	0.33846	0.855	0.85	1
Ckap4	0.000105645	0.350349	0.51	0.414	1
Hs3st1	0.000107617	-0.288094	0.262	0.392	1
Prps2	0.000116347	0.402439	0.497	0.405	1
Nrbp2	0.000116828	0.430019	0.561	0.467	1
Prdx1	0.000119399	-0.314843	0.94	0.96	1
Sipa1l3	0.000119415	-0.298227	0.399	0.537	1
Ice1	0.000121959	0.37422	0.429	0.326	1
Pla2g1b	0.000122882	0.383426	0.283	0.176	1
Dhcr7	0.000123517	0.371126	0.264	0.154	1
E2f6	0.00012669	0.337953	0.302	0.189	1
Ccnt2	0.000132877	0.325611	0.438	0.326	1
Bmp2k	0.000137387	0.375933	0.431	0.335	1
Ppp1r15a	0.000139757	-0.268864	0.451	0.581	1
Stra6	0.000144199	0.364377	0.417	0.317	1
Ddi2	0.000148353	0.357959	0.449	0.348	1
Rap2b	0.000148798	0.547003	0.439	0.348	1
Ly6e	0.000150708	0.342548	0.425	0.308	1
Arl3	0.000160766	-0.281246	0.267	0.396	1
Pgpep1	0.000162395	0.270015	0.26	0.15	1
C1galt1	0.000169353	0.325285	0.401	0.295	1
Cnn3	0.000170022	0.264202	0.875	0.846	1
Arrdc3	0.000182558	0.38146	0.669	0.617	1
Mcm6	0.000188046	0.419195	0.424	0.317	1
Smad3	0.000198094	0.441575	0.567	0.485	1
Mdfic	0.000200361	0.354132	0.588	0.515	1
Sun2	0.000206564	-0.300979	0.409	0.542	1
Ssrp1	0.000212068	0.34414	0.653	0.604	1
Tox2	0.000214525	-0.321539	0.32	0.432	1
Anxa3	0.000218966	0.290484	0.273	0.172	1
Bst2	0.00023109	0.261865	0.785	0.74	1
Gmps	0.000231454	0.380691	0.421	0.339	1
Ddit4l	0.000236761	0.649204	0.439	0.352	1
Fxyd6	0.000241395	0.366475	0.33	0.22	1
Sidt2	0.000242818	0.275698	0.637	0.568	1
Akr1c14	0.000255139	0.38562	0.664	0.581	1
Cpne1	0.000255229	0.323734	0.466	0.37	1
Naaa	0.000267633	0.375654	0.648	0.608	1
Pygb	0.000267693	0.30845	0.469	0.374	1
Cox7a2	0.000267841	-0.260127	0.729	0.833	1
Plau	0.000270168	-0.4139	0.493	0.617	1
Sec62	0.000270793	0.271891	0.743	0.736	1
Marcks	0.000278113	-0.349227	0.591	0.736	1
Ier5	0.000314426	-0.348525	0.316	0.432	1
Hadhb	0.000326702	0.34732	0.637	0.586	1
Ifitm3	0.000327805	-0.261389	0.246	0.361	1
Ctnnb1	0.000332948	0.294943	0.836	0.815	1
Fbln1	0.000343065	-0.345199	0.45	0.573	1
Wdr59	0.000347543	0.261661	0.321	0.225	1
Polr2m	0.000353397	0.260736	0.601	0.524	1
Hsd17b1	0.000354762	0.409976	0.596	0.502	1
Pdgfb	0.000366077	0.432841	0.34	0.242	1
Pnrc1	0.000374174	-0.251092	0.733	0.833	1
Nucb1	0.000400334	-0.27863	0.664	0.753	1
Med7	0.000402348	0.318651	0.331	0.225	1
Eif4ebp2	0.000405855	0.311996	0.692	0.643	1
Phb2	0.000412755	0.278606	0.785	0.736	1
Tspan7	0.000422623	0.27015	0.352	0.247	1
Usp11	0.000451379	0.392325	0.447	0.348	1
Btg1	0.000461266	-0.261503	0.701	0.784	1
Mat2a	0.000462069	0.290113	0.611	0.542	1
Clic1	0.000463249	-0.36326	0.598	0.7	1
Kdelr1	0.00046846	0.305249	0.683	0.639	1
Rtcb	0.000496471	0.34632	0.622	0.581	1
Chchd10	0.000497383	0.293554	0.779	0.758	1
Trim35	0.000501596	0.272943	0.543	0.476	1
Xist	0.00050296	0.436581	0.583	0.529	1
Serpinb6a	0.000541994	0.293305	0.918	0.885	1
Jam2	0.000562145	0.287213	0.42	0.326	1
Rbm10	0.00060074	0.313434	0.297	0.207	1
Parp1	0.000612614	0.32856	0.69	0.648	1
Nsd1	0.000624249	0.387378	0.405	0.317	1
Brpf3	0.000632888	0.343107	0.32	0.225	1
Sox18	0.000637215	0.406462	0.648	0.555	1
Aftph	0.000640942	0.333777	0.558	0.498	1
Hspe1	0.000646549	0.260516	0.888	0.885	1
Polr3d	0.000655382	0.316075	0.4	0.3	1
Rimklb	0.000664341	0.314682	0.478	0.388	1
Dusp6	0.0006806	-0.295461	0.58	0.705	1
Sparc	0.000708756	-0.394066	0.787	0.855	1
Ldb1	0.000714266	-0.294842	0.507	0.63	1
Mex3c	0.000759687	0.35433	0.723	0.661	1
Gdpd2	0.000764064	0.451934	0.519	0.432	1
Pcbd1	0.000800898	0.294722	0.395	0.308	1
AU020206	0.000814375	0.331328	0.432	0.33	1
Alkbh5	0.0008309	-0.281824	0.519	0.626	1
Crip2	0.00085706	0.387941	0.595	0.529	1
Gfpt2	0.000875853	0.264366	0.26	0.163	1
Epb41l1	0.000878981	0.313802	0.282	0.185	1
Dcun1d1	0.000920085	0.251249	0.321	0.22	1
Neo1	0.000934241	0.315081	0.548	0.476	1
Suclg1	0.000939319	0.286009	0.67	0.63	1
Myef2	0.000966887	0.28665	0.447	0.361	1
Dpf3	0.000969287	0.370176	0.53	0.467	1
Pcsk6	0.00101037	0.286887	0.711	0.643	1
Ssbp1	0.00107178	0.307249	0.499	0.432	1
Dync1li2	0.00108417	0.366501	0.392	0.313	1
Fermt2	0.00108845	-0.257925	0.584	0.705	1
Gm42418	0.0011313	0.535431	0.642	0.634	1
Ttc3	0.00114807	0.327767	0.687	0.67	1
Fnbp1l	0.00119066	0.263372	0.275	0.181	1
Pcp4l1	0.001193	0.414178	0.35	0.269	1
Hmox1	0.00119825	-0.420257	0.421	0.524	1
BC017158	0.00121099	0.291253	0.331	0.238	1
Rhob	0.00121739	-0.273056	0.918	0.938	1
Ilf3	0.0012868	0.262437	0.572	0.498	1
Synpo	0.00128688	0.314146	0.675	0.634	1
Ahcyl1	0.0013117	0.342009	0.463	0.388	1
Sgk1	0.00131376	0.36499	0.607	0.559	1
Kcnma1	0.00134015	0.35564	0.302	0.211	1
Irs2	0.00139835	-0.414537	0.528	0.617	1
Tfrc	0.00145044	0.353969	0.363	0.286	1
Ap1ar	0.00145182	0.345568	0.494	0.432	1
Phyh	0.001458	0.35003	0.438	0.388	1
Vps13d	0.00149047	0.28732	0.256	0.167	1
Cachd1	0.00151654	0.338121	0.288	0.198	1
Sbno2	0.0015206	-0.254452	0.209	0.3	1
Lrrc2	0.00161799	0.387041	0.264	0.176	1
Gatm	0.00166193	-0.508258	0.673	0.771	1
Wdr77	0.00166234	0.337296	0.378	0.304	1
Tspan6	0.00170929	0.329162	0.413	0.339	1
Pdpn	0.0017569	0.291533	0.685	0.634	1
Neat1	0.00185377	0.481572	0.347	0.264	1
Prkag2	0.00192127	0.289466	0.339	0.251	1
Itgav	0.00196748	0.359296	0.624	0.604	1
Zfp422	0.0020042	0.282847	0.397	0.326	1
Rer1	0.00200552	0.298916	0.595	0.542	1
Spint2	0.00201178	-0.266741	0.717	0.793	1
Heph	0.00203368	-0.262654	0.755	0.815	1
Fbxo34	0.00203995	0.353474	0.528	0.463	1
Prdx3	0.00204478	0.290665	0.563	0.502	1
Magt1	0.00221753	0.331839	0.53	0.467	1
Cables1	0.00223601	0.389501	0.586	0.542	1
Arl4a	0.00240356	0.380399	0.439	0.374	1
Mrpl17	0.00243015	0.268395	0.353	0.273	1
Fam118a	0.00251717	0.40618	0.372	0.308	1
Cited4	0.0025596	0.531524	0.507	0.449	1
Il6st	0.00261767	0.26063	0.594	0.551	1
Thbs1	0.0026261	0.361488	0.87	0.85	1
Nedd9	0.00273603	0.328934	0.493	0.427	1
Psmc2	0.00273656	0.304062	0.603	0.533	1
Idh1	0.00284313	0.272992	0.615	0.564	1
Pdgfa	0.00288066	0.451512	0.66	0.643	1
Ets2	0.0029522	0.40497	0.48	0.41	1
Laptm4b	0.00297847	0.32338	0.483	0.423	1
Lrp1	0.00321359	0.292649	0.511	0.463	1
Erc1	0.00328469	0.27957	0.275	0.203	1
Vcp	0.00328705	0.253	0.597	0.533	1
Fxr1	0.00341312	0.314391	0.608	0.551	1
Lrrc8d	0.00349379	0.305276	0.34	0.264	1
Lhfpl2	0.00350407	0.284986	0.385	0.308	1
Hsdl2	0.0035633	0.294763	0.39	0.317	1
Malat1	0.00361822	-0.295065	0.824	0.912	1
Tsc22d3	0.00367423	-0.257395	0.269	0.366	1
C430002N11Rik	0.00369514	0.288493	0.281	0.198	1
Rif1	0.00389165	0.271357	0.351	0.273	1
Slc23a2	0.00401478	0.31213	0.354	0.286	1
Akap9	0.00409253	0.303206	0.306	0.233	1
Mta3	0.00421557	0.272587	0.576	0.515	1
Mycn	0.00432756	0.310333	0.27	0.189	1
Tmsb4x	0.00437167	-0.648413	0.625	0.705	1
Sel1l3	0.00449171	0.262283	0.261	0.185	1
Vmp1	0.00454483	-0.326299	0.711	0.775	1
Zfp277	0.00473299	0.268631	0.378	0.3	1
Cep170b	0.00478303	0.263873	0.472	0.383	1
Id3	0.00478396	-0.279082	0.621	0.727	1
Cul4a	0.00480848	0.278049	0.381	0.3	1
Trim62	0.00487576	0.254456	0.296	0.216	1
Cbfa2t3	0.00491956	-0.271869	0.308	0.401	1
Copa	0.00510676	0.281187	0.682	0.656	1
Top2b	0.00545531	0.274436	0.448	0.388	1
Farsb	0.0056317	0.277804	0.342	0.269	1
Rraga	0.00573808	0.280345	0.67	0.67	1
Itm2a	0.00584085	0.325462	0.285	0.207	1
Lasp1	0.00602911	0.264065	0.581	0.52	1
Dnaja1	0.00624645	0.264773	0.807	0.802	1
Cln3	0.00650207	0.261448	0.361	0.291	1
Znrf1	0.00660801	0.316359	0.552	0.502	1
Ube2q2	0.00672756	0.270623	0.296	0.229	1
Slc25a20	0.00692592	0.284651	0.325	0.264	1
Sema3c	0.00693709	0.265894	0.374	0.308	1
Cltc	0.0070287	-0.268212	0.758	0.833	1
Phlda1	0.00704971	0.30817	0.562	0.507	1
Evc2	0.00706713	0.291353	0.38	0.313	1
Atg13	0.00708175	0.286043	0.42	0.366	1
Fam20b	0.00710014	0.266567	0.456	0.41	1
Spred1	0.00710296	0.250491	0.435	0.37	1
Scpep1	0.00715527	0.255035	0.417	0.361	1
Ppm1b	0.00728199	0.294452	0.487	0.454	1
Fos	0.00733935	-0.37803	0.818	0.881	1
Wnt6	0.00741366	0.298178	0.352	0.278	1
Cfh	0.00763577	-0.289472	0.38	0.485	1
Hacd3	0.0076988	0.266644	0.604	0.555	1
Peli2	0.00833612	0.276596	0.312	0.242	1
Atp1b1	0.00836394	0.289263	0.504	0.463	1
Mrpl10	0.00889463	0.26001	0.319	0.256	1
Mboat7	0.00901524	0.28523	0.409	0.357	1
Spin1	0.00978754	0.252649	0.664	0.661	1
Tmem98	0.00996451	0.287274	0.449	0.383	1
Foxp4	0.00996859	0.296424	0.425	0.357	1
Rnf5	0.0100239	0.259689	0.365	0.295	1
Hp1bp3	0.010882	0.26743	0.61	0.564	1
Eif4e	0.0115049	0.334344	0.669	0.639	1
Bod1	0.012642	0.265243	0.513	0.463	1
Pfkfb3	0.0127921	0.322448	0.487	0.419	1
Rnd3	0.0133069	0.28508	0.39	0.335	1
Zc3h14	0.0135683	0.256926	0.582	0.537	1
Smg1	0.0141996	0.254541	0.442	0.383	1
Dusp18	0.0143416	0.298771	0.317	0.251	1
Cic	0.0145889	0.25693	0.414	0.366	1
Pigp	0.0151806	0.282659	0.342	0.282	1
Atp1b3	0.0155261	0.315195	0.692	0.678	1
Pam	0.0155726	0.277057	0.544	0.489	1
Wrnip1	0.0156413	-0.261206	0.238	0.322	1
Bhlhe40	0.0159766	-0.278662	0.512	0.59	1
Exoc4	0.0164926	0.311946	0.277	0.225	1
Slc25a23	0.0189855	0.250425	0.45	0.401	1
Rere	0.0204136	0.250906	0.545	0.52	1
Naf1	0.0209554	0.291338	0.456	0.432	1
Cpne3	0.0215683	0.282291	0.361	0.304	1
Me2	0.021706	0.267811	0.517	0.489	1
Cryl1	0.0219725	0.272449	0.507	0.471	1
Pmepa1	0.0220618	0.332901	0.343	0.295	1
Fam49b	0.0235279	0.253737	0.467	0.432	1
Sgms1	0.0244948	0.291763	0.483	0.445	1
Shisa6	0.0245273	0.349615	0.336	0.282	1
Rps6ka3	0.0245368	0.273288	0.414	0.361	1
Hspa14	0.0249437	0.282609	0.416	0.374	1
Adi1	0.025559	0.270633	0.309	0.251	1
Clcn3	0.0277762	0.289588	0.448	0.414	1
Smarcc1	0.0295029	0.317543	0.505	0.485	1
Tnrc6b	0.0297047	0.353023	0.373	0.33	1
Ubash3b	0.0302581	0.250173	0.317	0.269	1
Cyb5b	0.0311187	0.268417	0.433	0.396	1
Tmx3	0.0311349	0.304848	0.35	0.317	1
Fmnl2	0.0317033	0.295823	0.389	0.348	1
Ogt	0.0321214	0.270291	0.418	0.374	1
Igdcc4	0.0355925	0.293565	0.308	0.26	1
Cdc16	0.0360915	0.256645	0.358	0.308	1
Smpdl3b	0.0371225	0.283562	0.412	0.37	1
Nrip1	0.0393005	0.284129	0.503	0.463	1
Sphk2	0.0400822	0.309256	0.308	0.264	1
Iws1	0.0412673	0.275022	0.304	0.256	1
Lztfl1	0.041752	0.252793	0.323	0.282	1
Slc30a1	0.0432147	0.296803	0.338	0.304	1
Tdrp	0.0441282	0.259127	0.409	0.37	1
Cited2	0.0445793	0.262677	0.787	0.771	1
Smg6	0.0447042	0.279474	0.295	0.251	1
Pcmtd2	0.0450006	0.33291	0.344	0.317	1
Utp15	0.0484776	0.253919	0.339	0.3	1
Rnf181	0.0488911	0.257183	0.544	0.515	1
Ldlrap1	0.0504192	0.286277	0.311	0.269	1
Sdad1	0.0517803	0.251133	0.502	0.489	1
Mast4	0.0522405	0.251627	0.53	0.493	1
Cyp51	0.069712	0.292365	0.442	0.401	1
Sh3bp4	0.0699108	0.290752	0.52	0.489	1
Hspa1a	0.0735263	0.40294	0.242	0.317	1
Cnot1	0.0767991	0.266928	0.539	0.546	1
Adpgk	0.0785571	0.254178	0.405	0.379	1
Dusp5	0.079824	0.338768	0.65	0.665	1
Ctcf	0.0837932	0.267369	0.373	0.352	1
Gm35533	0.120447	0.268235	0.738	0.758	1
Aldh1a1	0.16019	-0.39089	0.556	0.612	1
Tppp3	0.188225	0.251227	0.454	0.436	1
Dnajb1	0.288876	0.302342	0.595	0.648	1
Dlc1	0.506319	0.270347	0.318	0.308	1
Thbs4	0.788969	0.352201	0.364	0.366	1

## Sheet: Corpus luteum-ko
	p_val	avg_log2FC	pct.1	pct.2	p_val_adj
Gm10457	2.19593e-40	1.52998	0.5	0	4.74913e-36
Snrnp35	2.88199e-27	0.727476	0.5	0.003	6.23289e-23
Ntng2	6.54311e-21	0.361802	0.25	0	1.41508e-16
Cd72	6.54311e-21	1.29882	0.25	0	1.41508e-16
Tnip3	6.54311e-21	1.29882	0.25	0	1.41508e-16
Itgam	6.54311e-21	0.361802	0.25	0	1.41508e-16
Bcl2a1a	6.54311e-21	1.29882	0.25	0	1.41508e-16
Spi1	8.46881e-21	1.37557	0.5	0.006	1.83155e-16
C5ar1	1.08965e-20	0.730771	0.5	0.006	2.35659e-16
Pf4	6.59992e-17	1.37435	0.5	0.008	1.42736e-12
Schip1	8.07879e-17	0.726213	0.5	0.008	1.7472e-12
Fcrls	1.20845e-16	1.38368	0.5	0.008	2.61351e-12
Mgl2	2.22651e-14	3.38751	0.5	0.011	4.81528e-10
Syn1	3.12295e-14	0.306046	0.5	0.011	6.754e-10
Atp8a2	8.52091e-14	0.303748	0.5	0.011	1.84282e-09
Ccl4	5.977e-13	1.89414	0.75	0.034	1.29264e-08
Platr14	4.51507e-11	0.265154	0.25	0.003	9.76473e-07
Gm45897	4.51507e-11	0.360782	0.25	0.003	9.76473e-07
Ccr1	4.51507e-11	0.357836	0.25	0.003	9.76473e-07
Gm26740	4.51507e-11	1.2962	0.25	0.003	9.76473e-07
Gm35330	4.51507e-11	0.603465	0.25	0.003	9.76473e-07
Zfp458	4.51507e-11	0.600629	0.25	0.003	9.76473e-07
1700001L19Rik	4.51507e-11	1.29722	0.25	0.003	9.76473e-07
Gm4211	4.51507e-11	0.600177	0.25	0.003	9.76473e-07
Slamf9	5.81285e-11	0.355426	0.25	0.003	1.25714e-06
2210417A02Rik	5.81285e-11	0.324586	0.25	0.003	1.25714e-06
Nlrp3	5.81285e-11	0.449258	0.25	0.003	1.25714e-06
Tnfsf14	5.81285e-11	0.348656	0.25	0.003	1.25714e-06
C130026I21Rik	6.25897e-11	1.42336	0.5	0.017	1.35363e-06
Fmnl1	8.06059e-11	1.33015	0.5	0.017	1.74326e-06
Tmprss6	9.14258e-11	0.273275	0.5	0.017	1.97727e-06
Cybb	5.36451e-10	1.63092	0.5	0.02	1.16018e-05
Gpr132	1.01879e-08	1.27088	0.5	0.023	0.000220334
Ebf4	1.37473e-08	0.282091	0.5	0.023	0.000297313
Cgas	1.85031e-08	0.366792	0.5	0.023	0.000400167
Fam98c	6.52714e-08	0.286435	0.5	0.025	0.00141163
Stx11	8.61766e-08	2.01823	0.75	0.068	0.00186374
Ttc30a1	9.35071e-08	0.596775	0.25	0.006	0.00202228
P2ry10b	9.35071e-08	1.29524	0.25	0.006	0.00202228
Lfng	1.03075e-07	1.49385	0.5	0.028	0.00222921
Ifi207	1.10751e-07	0.502674	0.25	0.006	0.00239521
Gm11944	1.10751e-07	0.354875	0.25	0.006	0.00239521
Sema4d	1.12281e-07	1.4199	0.5	0.028	0.00242831
Cd83	1.86671e-07	1.52399	0.5	0.028	0.00403713
Cd274	1.86671e-07	1.26599	0.5	0.028	0.00403713
Ccl3	2.20723e-07	1.2448	0.5	0.028	0.00477358
Pkp4	2.53381e-07	0.809807	0.75	0.071	0.00547987
Gm49417	2.83295e-07	0.350553	0.5	0.028	0.00612682
Csf1r	4.1987e-07	1.77333	0.5	0.031	0.00908052
Ptprj	4.91151e-07	1.28559	0.5	0.031	0.0106221
Fam241b	5.31036e-07	0.447931	0.5	0.031	0.0114847
Zfp995	5.31036e-07	0.294671	0.5	0.031	0.0114847
Cyp4f16	6.70321e-07	0.27736	0.5	0.031	0.014497
Nnat	7.16237e-07	1.29659	0.75	0.071	0.0154901
Fcer1g	8.28436e-07	2.42166	0.75	0.082	0.0179166
Laptm5	1.12675e-06	1.5059	0.5	0.034	0.0243682
Six5	1.43163e-06	1.50644	0.75	0.082	0.0309618
Zfp971	1.50753e-06	0.293706	0.5	0.034	0.0326033
C630043F03Rik	1.91548e-06	0.665699	0.75	0.076	0.0414262
Cdt1	2.82567e-06	1.32728	0.75	0.082	0.0611108
Syt3	3.04579e-06	1.08043	0.5	0.037	0.0658713
Zkscan7	3.26013e-06	0.696456	0.5	0.037	0.0705069
Cd74	4.05848e-06	2.29583	0.75	0.093	0.0877727
Cdkn2aipnl	4.33617e-06	0.793937	0.75	0.088	0.0937784
Gm13010	4.43065e-06	1.96548	0.25	0.008	0.0958218
Gm33906	4.43065e-06	0.498787	0.25	0.008	0.0958218
Adgre1	4.43065e-06	0.765473	0.25	0.008	0.0958218
Vstm2b	5.03322e-06	0.347681	0.25	0.008	0.108853
Snx20	5.03322e-06	1.24858	0.25	0.008	0.108853
Ms4a6c	5.03322e-06	1.15975	0.25	0.008	0.108853
Cc2d2b	5.03322e-06	0.351766	0.25	0.008	0.108853
Cxcl2	5.20443e-06	2.313	0.75	0.088	0.112556
Mrc1	5.71381e-06	0.335864	0.25	0.008	0.123572
4933400C23Rik	6.01401e-06	1.34309	0.5	0.04	0.130065
2610035D17Rik	6.41208e-06	0.665653	0.5	0.04	0.138674
Egr3	6.83528e-06	0.723373	0.5	0.04	0.147827
Gimap5	7.28513e-06	1.39948	0.5	0.04	0.157555
Colca2	9.99282e-06	0.376749	0.5	0.04	0.216115
B3galnt1	1.18521e-05	0.813564	0.75	0.099	0.256326
Dennd4b	1.57682e-05	1.52811	0.5	0.045	0.341019
Nipa1	1.88296e-05	0.266451	0.5	0.042	0.407228
Vav2	2.95988e-05	0.656235	0.5	0.045	0.640133
Plaur	2.95988e-05	1.26	0.5	0.045	0.640133
Rnd1	2.95988e-05	1.88564	0.5	0.045	0.640133
Ncf2	4.59344e-05	1.2899	0.25	0.011	0.993422
D830025C05Rik	4.59344e-05	0.587676	0.25	0.011	0.993422
Itih4	4.59344e-05	0.594098	0.25	0.011	0.993422
BC065397	4.59344e-05	0.597236	0.25	0.011	0.993422
Ift57	5.43572e-05	0.903222	0.75	0.121	1
Zfp280b	5.61953e-05	1.45752	0.75	0.127	1
Ptafr	5.63492e-05	0.582231	0.25	0.011	1
Vsir	5.63492e-05	0.316067	0.25	0.011	1
Lbx2	6.11358e-05	0.617305	0.5	0.048	1
Tnfrsf9	6.23603e-05	0.336806	0.25	0.011	1
Cyth4	6.23603e-05	0.293244	0.25	0.011	1
Aldh1a2	6.44553e-05	0.634702	0.5	0.048	1
Stxbp4	6.72837e-05	0.671554	0.5	0.051	1
Tcim	7.28569e-05	1.09242	0.5	0.054	1
Ccl2	9.74012e-05	1.65426	0.75	0.127	1
Smpx	0.00010106	0.360834	0.5	0.051	1
Mcm6	0.000109719	0.617781	0.75	0.113	1
Cdc42bpg	0.000109719	0.62494	0.75	0.113	1
Il4ra	0.000113121	1.23311	0.75	0.121	1
Pid1	0.000114703	1.45552	0.75	0.136	1
Tef	0.000115278	1.48182	1	0.249	1
9330111N05Rik	0.00011935	1.04076	0.5	0.054	1
Ctss	0.000125295	1.42404	0.5	0.054	1
Cmpk2	0.000131988	0.926632	0.5	0.056	1
Clcn6	0.000154534	0.650672	0.75	0.119	1
Kdm1a	0.000165917	1.43552	1	0.288	1
Pcnt	0.000176705	1.90249	0.75	0.138	1
Brcc3	0.000218568	1.1823	0.75	0.124	1
Atg10	0.000219079	1.28179	0.75	0.13	1
Rai1	0.00022159	1.55252	1	0.257	1
BC055324	0.000221826	0.599117	0.25	0.014	1
Fam241a	0.000221826	1.0189	0.25	0.014	1
Gm12743	0.000221826	0.598882	0.25	0.014	1
Ly86	0.000221826	0.62928	0.25	0.014	1
Yju2	0.000221826	0.348276	0.25	0.014	1
H2-Ab1	0.000238415	3.45852	0.75	0.161	1
Mfsd11	0.000239133	1.59955	0.75	0.158	1
Gm45184	0.000241681	0.35769	0.25	0.014	1
Tmem178	0.000241681	0.587588	0.25	0.014	1
Palm	0.000245164	0.973184	0.75	0.127	1
Spp1	0.000286493	-0.426127	0.25	0.014	1
Azgp1	0.000286493	0.33122	0.25	0.014	1
Hmgxb4	0.00030105	0.702609	0.5	0.062	1
Zbtb6	0.000389423	0.333497	0.5	0.062	1
Tyrobp	0.000423907	1.12783	0.5	0.062	1
Nudt8	0.000461225	0.626862	0.5	0.062	1
Mia	0.000481013	1.17325	0.5	0.062	1
Arl4c	0.000501591	0.736843	0.5	0.062	1
Lgmn	0.000525875	1.12637	1	0.263	1
Fubp3	0.000532491	1.27481	1	0.299	1
Fam214b	0.000545268	1.18202	0.75	0.136	1
Rab7b	0.000613742	0.478856	0.5	0.065	1
2810414N06Rik	0.000690662	1.28728	0.25	0.017	1
Cd52	0.000690662	1.26851	0.25	0.017	1
Gm26935	0.000743536	0.583229	0.25	0.017	1
Dusp2	0.000750362	0.597009	0.5	0.065	1
Kcnd2	0.00075762	0.319932	0.5	0.062	1
Sgsh	0.000783213	0.675557	0.5	0.071	1
Pld4	0.00080015	0.576937	0.25	0.017	1
Kremen1	0.000800159	0.684341	0.75	0.153	1
Polr3d	0.000815331	0.786289	0.75	0.155	1
Cd53	0.000860742	0.300293	0.25	0.017	1
Aif1	0.000860742	0.580822	0.25	0.017	1
Idua	0.000886941	0.585089	0.75	0.144	1
Gm11973	0.000912463	0.606379	0.5	0.071	1
Mndal	0.000970431	0.579456	0.5	0.068	1
E330017L17Rik	0.00102946	1.19775	0.75	0.164	1
Cacna2d1	0.00106101	0.558748	0.75	0.15	1
Pbx2	0.00106865	0.679139	0.75	0.155	1
C1qc	0.00107239	3.32365	0.5	0.079	1
Naa16	0.00111137	1.4865	0.5	0.079	1
Tubgcp3	0.001189	0.600216	0.75	0.155	1
Dnpep	0.00121028	1.34648	1	0.305	1
Brpf3	0.00122098	0.635368	0.75	0.155	1
Tlr2	0.00122836	1.62873	0.5	0.082	1
Samm50	0.00128133	1.3834	1	0.319	1
Crebl2	0.00128517	0.601291	0.5	0.076	1
Srgn	0.00128517	1.78436	0.5	0.076	1
Ptpn3	0.00143223	1.25152	0.5	0.073	1
Rpusd4	0.00143223	0.582475	0.5	0.073	1
Zfp219	0.0014609	1.16788	1	0.322	1
Cd44	0.00147368	1.44892	0.5	0.079	1
Zbtb45	0.00148479	0.602637	0.5	0.073	1
Rbl2	0.00153242	0.689291	0.75	0.167	1
Rpp14	0.00157853	0.743565	0.75	0.181	1
Metrnl	0.00161864	1.28889	0.5	0.082	1
Thnsl1	0.00163211	0.589741	0.25	0.02	1
2310015A10Rik	0.00163211	0.584337	0.25	0.02	1
Ifit2	0.00163211	0.584055	0.25	0.02	1
Stc1	0.00163559	3.18463	0.5	0.079	1
Hist2h3c2	0.00164736	1.26708	0.5	0.076	1
Sh3kbp1	0.00171329	0.346449	0.5	0.073	1
C1qa	0.00174135	0.340393	0.25	0.02	1
Zfp715	0.00175245	0.537873	0.5	0.079	1
AV099323	0.00185728	1.16681	0.25	0.02	1
Tnf	0.00185728	0.496868	0.25	0.02	1
Dgcr2	0.00185907	1.13033	1	0.291	1
1500011B03Rik	0.00189829	1.22267	1	0.356	1
Atxn3	0.00195145	1.36303	0.5	0.085	1
Rnasel	0.00201709	0.757341	0.5	0.085	1
Med10	0.00202725	1.18837	1	0.418	1
Mcm3	0.00203022	0.465037	0.5	0.076	1
Il2rg	0.00211068	0.325704	0.25	0.02	1
Atp6v1b2	0.00214001	1.03655	1	0.404	1
Rgs19	0.00215065	0.364907	0.5	0.079	1
H2-Aa	0.00217453	3.21509	0.75	0.226	1
Pnpla6	0.00222457	0.528849	0.5	0.079	1
C1qb	0.00234732	3.10872	0.5	0.09	1
Ehd1	0.00236852	1.42998	0.75	0.195	1
Cry2	0.00237943	1.24383	1	0.328	1
Cwf19l1	0.00237943	0.597139	0.5	0.079	1
Nrep	0.00249322	0.483151	0.5	0.076	1
Chst11	0.00258612	0.541233	0.5	0.082	1
Erich1	0.00261969	0.637789	0.5	0.085	1
B230206L02Rik	0.00263029	0.342731	0.5	0.079	1
Lgals3	0.00264524	1.54187	0.5	0.088	1
Taf7	0.00266954	0.591535	0.75	0.175	1
Spr	0.00280267	1.21423	1	0.311	1
Zbtb24	0.00288522	0.612431	0.5	0.085	1
Dnajc15	0.00291295	1.34151	1	0.647	1
Grwd1	0.00304384	0.322722	0.5	0.082	1
Naa40	0.00304384	0.363502	0.5	0.082	1
Tnfrsf1b	0.00320592	0.314319	0.5	0.079	1
Fars2	0.00321329	1.4609	0.5	0.096	1
Sbf2	0.00323572	1.04427	0.75	0.209	1
1700007L15Rik	0.00339682	0.991761	0.25	0.023	1
Csnk1g1	0.00352226	0.773095	0.5	0.093	1
Gosr1	0.00353354	0.55481	0.75	0.181	1
Paqr7	0.00363018	0.62781	0.5	0.09	1
Cd14	0.00371413	1.62197	0.5	0.099	1
Fhod1	0.00385205	0.972826	0.5	0.088	1
Plek	0.00403271	0.539142	0.25	0.023	1
Tspan15	0.00443646	0.626349	0.75	0.195	1
Plekhh3	0.00448848	0.416542	0.5	0.088	1
Lap3	0.00460221	1.11143	1	0.314	1
Zfp384	0.0046194	1.22058	0.75	0.229	1
Mdn1	0.00462273	0.595408	0.5	0.09	1
Paip2	0.00492225	0.944598	1	0.658	1
Steap3	0.00498893	0.534661	0.75	0.172	1
Cstf3	0.00513692	1.12627	0.75	0.186	1
Serpinb6b	0.00523105	1.4976	0.75	0.26	1
Brf1	0.0054247	1.1788	0.75	0.201	1
Zfp846	0.00552994	0.58187	0.25	0.025	1
Aoc2	0.00552994	0.58204	0.25	0.025	1
Tulp2	0.00558631	0.915275	0.75	0.232	1
Hsd17b10	0.00574567	1.45923	1	0.548	1
Ccdc22	0.00581969	0.582378	0.5	0.093	1
Dnttip1	0.00587041	0.658992	0.75	0.215	1
Mrgbp	0.00588124	1.00301	0.5	0.099	1
Ifit1	0.00588124	1.21401	0.5	0.099	1
Parp9	0.00589744	1.35702	0.5	0.105	1
Psmb7	0.0059068	1.12915	1	0.613	1
Mospd2	0.00599274	0.551445	0.75	0.195	1
Senp2	0.00610406	1.66954	0.75	0.22	1
Tctex1d2	0.00611139	0.548787	0.5	0.096	1
Dock8	0.00625092	1.17804	0.75	0.229	1
Vcan	0.00638864	0.417534	0.5	0.09	1
Cwc15	0.0064483	1.00292	1	0.582	1
Mex3b	0.00646213	0.256151	0.25	0.025	1
Nipsnap1	0.00646675	0.5197	0.5	0.096	1
Cc2d1a	0.00652704	0.515304	0.5	0.093	1
Zcchc2	0.00657683	1.21565	0.5	0.099	1
Itga9	0.00663688	0.595228	0.75	0.209	1
Cbarp	0.00675855	0.657639	0.5	0.105	1
Mynn	0.00676832	0.260226	0.5	0.09	1
Tmem62	0.00689214	0.805313	0.5	0.11	1
Klf10	0.00691285	1.09994	0.75	0.209	1
Atp2a2	0.00697878	1.38732	1	0.63	1
Rab14	0.00701433	0.97359	1	0.616	1
Mrps9	0.00711501	1.15116	0.75	0.201	1
Pgm2	0.00732792	0.614461	0.5	0.105	1
Loxl2	0.00743788	0.356192	0.5	0.096	1
Tma16	0.00752707	1.22949	0.5	0.105	1
Zfp251	0.00759793	0.699157	0.5	0.107	1
Ggt5	0.00807122	1.1977	0.5	0.102	1
Jpt2	0.00807122	0.602647	0.5	0.102	1
Dapk1	0.00809405	0.9957	0.75	0.263	1
Pmp22	0.0082478	0.905577	1	0.412	1
Lacc1	0.00827833	1.26856	0.5	0.11	1
Gmcl1	0.00830685	0.349284	0.5	0.096	1
Mad2l2	0.00837304	1.20978	0.5	0.105	1
2310009A05Rik	0.00851024	1.16192	0.75	0.237	1
Dhx35	0.00851589	1.18955	0.5	0.102	1
Ifi27l2a	0.0085974	1.20791	0.5	0.105	1
Mrpl30	0.00867197	1.001	1	0.41	1
Ric8a	0.00905335	0.660471	0.75	0.229	1
Slc22a23	0.00909629	0.325635	0.25	0.028	1
Nrp1	0.0091167	1.10009	0.75	0.215	1
Ppp2r2a	0.0092713	0.872943	1	0.517	1
Rnf216	0.00930307	0.585781	0.5	0.105	1
Rbm47	0.00935015	1.34211	1	0.429	1
Cfp	0.00953748	1.19452	0.25	0.028	1
Rtraf	0.00961883	0.926076	1	0.514	1
Atp11a	0.00972022	0.534213	0.75	0.226	1
Arl2bp	0.00979082	0.934389	1	0.5	1
Trim27	0.0102493	1.14252	0.75	0.26	1
Alox5ap	0.0104775	0.30828	0.25	0.028	1
Med28	0.010519	1.11243	1	0.48	1
Sox9	0.0105745	1.06193	0.75	0.22	1
Cbll1	0.0105946	0.533583	0.5	0.105	1
Tctn2	0.0106912	1.21927	0.5	0.11	1
Synj2bp	0.0107777	0.511393	0.75	0.22	1
Plekhf2	0.0109257	0.347012	0.5	0.107	1
Cpeb3	0.0109257	0.563653	0.5	0.107	1
Ptgr1	0.0110087	0.82093	1	0.407	1
Atp6v1a	0.0110188	1.03209	1	0.472	1
Irf2bp2	0.0110322	0.855848	1	0.5	1
Tasor	0.0112068	0.563954	0.5	0.107	1
Tmem50b	0.0112318	0.63699	0.75	0.234	1
Zfp672	0.0112696	0.3462	0.5	0.116	1
Slc9a3r1	0.0112696	1.23403	0.5	0.116	1
Fbxl3	0.0113072	1.09543	0.75	0.226	1
Zbtb8os	0.0114	1.42296	0.75	0.254	1
Armcx1	0.0114943	0.50167	0.5	0.107	1
Cish	0.0117401	0.286326	0.5	0.105	1
Col18a1	0.0117634	0.892649	0.75	0.195	1
Plod2	0.0121911	1.17393	1	0.52	1
Apaf1	0.0122096	0.255041	0.5	0.099	1
Tanc1	0.0122912	0.255805	0.5	0.102	1
Scrn1	0.0122912	0.280318	0.5	0.102	1
Ogt	0.0124008	0.448301	0.75	0.215	1
Usf2	0.0125429	0.902166	1	0.514	1
Syngr2	0.0126108	1.22365	0.75	0.308	1
Syde2	0.0126632	0.581602	0.25	0.031	1
Ireb2	0.0128032	1.0395	0.75	0.212	1
Ipo11	0.0130524	0.317104	0.5	0.11	1
Bnip3l	0.0130654	0.890361	1	0.568	1
Rab22a	0.0132101	0.508541	0.75	0.232	1
Serpina3f	0.0132299	1.25944	0.25	0.031	1
Tmem45a	0.0133614	0.54679	0.5	0.116	1
Smyd3	0.0133779	0.571797	0.5	0.11	1
Pvr	0.0135831	1.12058	0.75	0.268	1
Bst2	0.0135893	1.68346	1	0.596	1
Clta	0.0137237	1.00139	1	0.715	1
Pcif1	0.0137991	1.06761	0.75	0.322	1
Ankrd26	0.0138188	0.329961	0.25	0.031	1
Srxn1	0.0140148	1.10829	0.75	0.274	1
Plekhf1	0.0140503	1.05146	0.5	0.11	1
C2cd2l	0.0140503	1.11794	0.5	0.11	1
Tax1bp3	0.014102	0.586321	0.75	0.251	1
Atp6v0b	0.0141873	0.913279	1	0.446	1
Pomgnt1	0.014332	0.445235	0.75	0.212	1
Xpc	0.0143863	1.20595	0.5	0.113	1
Tnfrsf21	0.0143976	0.707463	0.5	0.11	1
Igsf21	0.0144308	0.320373	0.25	0.031	1
Fyb	0.0144308	0.463068	0.25	0.031	1
Pou6f1	0.0144308	0.502091	0.25	0.031	1
Zfp91	0.0144545	0.827634	1	0.542	1
Arl8a	0.0145004	1.02364	0.75	0.234	1
Plxnc1	0.0147371	0.519049	0.5	0.113	1
Wdr12	0.0148714	1.36027	0.5	0.133	1
B4galt3	0.0149386	0.654557	0.5	0.121	1
Map1b	0.0151149	0.250131	0.5	0.11	1
Daxx	0.0151283	1.41711	1	0.41	1
Fundc2	0.0153812	0.847092	1	0.641	1
Timm50	0.0156407	0.471853	0.75	0.22	1
Ercc1	0.0156494	0.571015	0.5	0.121	1
Ubap2	0.0156621	0.490814	0.75	0.251	1
Faf2	0.015924	0.520736	0.75	0.282	1
Osbpl1a	0.01593	0.49251	0.75	0.246	1
Rnf122	0.0159356	1.05709	0.75	0.249	1
Rps6ka3	0.0159665	0.868156	0.75	0.314	1
Cct3	0.016427	0.817498	1	0.602	1
Cers6	0.016465	0.53776	0.75	0.26	1
Kdm5a	0.0167651	0.632642	0.75	0.257	1
Ctsa	0.0167774	0.55081	0.75	0.243	1
Anxa1	0.0169191	1.08358	0.75	0.271	1
Crot	0.0170466	0.573239	0.5	0.124	1
Blmh	0.0172863	0.841659	1	0.432	1
Amot	0.0174108	0.485544	0.5	0.113	1
BC034090	0.0174922	0.581968	0.25	0.034	1
Pdgfb	0.0174922	0.724033	0.25	0.034	1
Pum2	0.0174951	0.904146	1	0.424	1
Yod1	0.0175319	1.06519	0.75	0.226	1
Taldo1	0.0176512	1.1664	1	0.613	1
Ptrhd1	0.0176788	1.10252	0.75	0.249	1
Psma7	0.0179017	0.798889	1	0.633	1
Rabif	0.0181615	1.30149	0.5	0.133	1
Creb5	0.0182157	0.824067	0.25	0.034	1
Plekha4	0.0182157	0.563541	0.25	0.034	1
Poli	0.0182157	0.572075	0.25	0.034	1
Xpa	0.0182451	0.765762	0.75	0.311	1
Elof1	0.0182728	1.07847	0.75	0.254	1
Cxcl1	0.0184525	1.20592	1	0.559	1
Ahnak	0.0185905	0.653683	1	0.458	1
Lrrc8c	0.0186589	0.475644	0.5	0.124	1
Crispld2	0.0191727	0.945986	0.75	0.26	1
Zfp703	0.019267	0.436534	0.75	0.243	1
Atf2	0.0194376	1.12719	0.75	0.311	1
Stub1	0.0194706	1.6597	0.75	0.28	1
Dkc1	0.0194946	0.385433	0.75	0.226	1
Ifi30	0.0194963	1.05098	0.75	0.26	1
Spry2	0.0196475	1.13321	0.75	0.285	1
Mal	0.0197418	0.355155	0.25	0.034	1
Basp1	0.0197418	0.385143	0.25	0.034	1
Trio	0.019856	1.01175	0.75	0.277	1
Ubxn8	0.0198723	0.448679	0.75	0.229	1
Pqlc1	0.0199055	0.581156	0.75	0.251	1
Tgfbr3	0.0199356	0.866841	1	0.644	1
Cnn3	0.0201762	1.08343	1	0.729	1
Tarbp2	0.0202217	0.458056	0.75	0.229	1
Tspan31	0.0202461	1.38586	1	0.525	1
Fam50a	0.0204249	1.20681	0.75	0.331	1
Fut8	0.0204441	1.12852	0.75	0.28	1
Mrpl24	0.0206938	0.859598	1	0.511	1
Dnajc21	0.0209075	0.364678	0.75	0.226	1
Asb4	0.0211977	0.760003	0.5	0.119	1
Smoc2	0.0218318	0.314121	0.5	0.116	1
Ndufs7	0.0218979	1.1991	0.75	0.314	1
Ncoa7	0.0220285	1.02049	0.75	0.311	1
H2-M3	0.0222878	1.17658	0.5	0.124	1
Dynlt3	0.0222994	0.779826	1	0.514	1
Jdp2	0.0228418	0.283822	0.5	0.116	1
2610001J05Rik	0.0229849	0.627973	0.75	0.305	1
Dapp1	0.0231289	1.25528	0.25	0.037	1
Eml2	0.0232279	0.787885	0.75	0.24	1
Ttc39b	0.0233018	0.559868	0.5	0.13	1
Vapa	0.023311	0.638457	1	0.754	1
Vbp1	0.0233269	0.552326	0.75	0.263	1
N4bp2l2	0.0235756	0.566878	0.75	0.268	1
Orc4	0.023799	0.294235	0.5	0.124	1
Ptcd2	0.023806	1.19045	0.5	0.13	1
Dhx16	0.0239588	0.826634	0.75	0.268	1
Litaf	0.0240012	0.759923	1	0.579	1
Pard6a	0.0240186	0.545645	0.25	0.037	1
Lcp1	0.0240186	0.900302	0.25	0.037	1
Lsm14a	0.0245775	0.852788	1	0.458	1
Fbxo9	0.0249539	1.10309	0.75	0.285	1
Nedd8	0.0253659	0.78131	1	0.607	1
Ppp4r1	0.0255458	0.511994	0.75	0.268	1
Nipsnap3b	0.0257041	0.401141	0.75	0.263	1
Slco3a1	0.0257725	0.590967	0.75	0.274	1
Slx4ip	0.0258873	0.31058	0.25	0.037	1
Tbc1d9	0.0258873	0.317098	0.25	0.037	1
Faap100	0.0258873	0.300932	0.25	0.037	1
Slc7a5	0.0259104	-2.318	0.5	0.842	1
Pisd	0.0260422	1.07578	0.75	0.246	1
Mob1a	0.026637	0.786864	1	0.472	1
Dvl3	0.0267951	0.462644	0.75	0.268	1
Kalrn	0.0268015	1.06143	0.75	0.305	1
Hnrnpa1	0.0268498	1.3244	1	0.698	1
Slc38a7	0.0268981	0.549156	0.5	0.136	1
Ypel3	0.0271376	1.02529	1	0.641	1
Son	0.0272562	-1.36374	0	0.624	1
Slc12a7	0.027258	0.345627	0.5	0.133	1
Ilf3	0.027289	0.542574	0.75	0.311	1
Kifap3	0.0278302	1.14465	0.5	0.133	1
Rangap1	0.0279118	0.414104	0.75	0.237	1
Slc25a44	0.0279457	0.444306	0.5	0.127	1
Sh3bgrl3	0.0279867	1.52914	0.75	0.319	1
Mpeg1	0.0281492	1.12696	0.5	0.15	1
Tmsb10	0.028186	1.56238	0.75	0.415	1
Gpam	0.028413	0.913692	0.75	0.291	1
Glg1	0.0284794	0.888295	1	0.523	1
Ythdf2	0.0287192	0.881517	0.75	0.246	1
Tecpr1	0.0288098	0.38699	0.75	0.24	1
Impdh1	0.0292022	0.525269	0.5	0.136	1
Cdkn1a	0.0294878	1.03289	0.75	0.333	1
E230013L22Rik	0.0295256	1.21663	0.25	0.04	1
Zfp623	0.0295256	1.26503	0.25	0.04	1
Cbx4	0.0296939	1.16215	0.75	0.412	1
Zfp513	0.0297644	0.309286	0.5	0.127	1
Ptpn2	0.0303036	1.02219	0.75	0.311	1
Smad1	0.0305659	0.327404	0.75	0.249	1
Tbc1d14	0.0306339	0.260371	0.5	0.13	1
Ddx20	0.0308493	0.866599	0.5	0.133	1
Mthfd2l	0.0308576	0.581012	0.5	0.144	1
Tmem189	0.0312069	0.440416	0.5	0.138	1
4833418N02Rik	0.0316816	0.537544	0.25	0.04	1
H2-Eb1	0.0317586	3.15505	0.5	0.167	1
Arl5a	0.0321691	0.533146	0.75	0.333	1
Elf1	0.0322019	0.742413	0.75	0.322	1
Egfr	0.0325826	0.940316	0.75	0.263	1
Trim32	0.0326197	0.502535	0.5	0.141	1
Nptxr	0.0328093	0.526529	0.25	0.04	1
E2f5	0.0329576	0.657319	0.5	0.153	1
Etfa	0.0331717	0.708738	1	0.641	1
Ciapin1	0.0333831	1.07075	0.5	0.144	1
Kmt2d	0.03353	0.74857	0.75	0.251	1
Dcakd	0.0335478	0.522981	0.75	0.305	1
Zfp318	0.0338001	0.495073	0.5	0.138	1
Mitf	0.0339712	0.323537	0.25	0.04	1
Rhog	0.0340705	0.581193	0.75	0.333	1
Lats2	0.0342382	0.421955	0.75	0.271	1
Bloc1s2	0.0342382	0.397258	0.75	0.271	1
Atp6v0c	0.0343405	0.67186	1	0.831	1
Pfn2	0.0344994	1.57887	0.75	0.339	1
Ppp1r7	0.0346375	0.303243	0.5	0.13	1
Reps2	0.0348561	0.523999	0.5	0.15	1
Atg2b	0.0348977	1.21821	0.5	0.153	1
Ywhaq	0.0349156	0.599331	1	0.669	1
Etf1	0.0349622	0.636811	1	0.621	1
Cln3	0.0350147	0.310198	0.5	0.136	1
Gm26982	0.0351682	0.483665	0.25	0.04	1
Wasf2	0.0352764	0.880855	0.75	0.336	1
Faap20	0.035746	0.965637	0.75	0.263	1
Akap7	0.0359856	0.463966	0.5	0.141	1
Hilpda	0.0360835	1.12248	0.5	0.144	1
Rabepk	0.0361586	0.459619	0.5	0.147	1
Wwp1	0.0364039	0.499437	0.75	0.28	1
Dtwd1	0.0366251	1.232	0.25	0.042	1
Actn3	0.0366251	1.18076	0.25	0.042	1
Arpc2	0.036951	0.849384	1	0.734	1
Fam20b	0.0369992	0.77399	0.75	0.353	1
Trmt112	0.0370651	1.21968	1	0.63	1
Chkb	0.0371091	0.506682	0.75	0.285	1
Gnai1	0.0371982	0.564733	0.75	0.311	1
Man1a	0.0375684	0.485482	0.5	0.147	1
Wdr18	0.037638	0.607242	0.5	0.155	1
Nfkbid	0.0378618	1.16163	0.25	0.042	1
Lcn2	0.0382548	-4.45578	0	0.579	1
Abhd11	0.0385557	0.750161	0.75	0.319	1
Pcbp1	0.0387669	0.59022	1	0.839	1
Bcl9l	0.0389678	0.4397	0.5	0.144	1
Tgtp2	0.0404419	0.527635	0.25	0.042	1
Arl5c	0.0404419	0.300117	0.25	0.042	1
Psmd3	0.0406101	0.488627	0.75	0.277	1
Itih2	0.0412382	0.645653	1	0.492	1
Tgfbi	0.041242	1.06252	0.5	0.158	1
Nob1	0.0413168	0.875758	0.5	0.15	1
Fxr1	0.0415097	0.775485	1	0.472	1
Pknox2	0.0416467	0.263951	0.5	0.133	1
Tubgcp2	0.041787	0.306871	0.25	0.042	1
Pim1	0.0418644	0.74747	1	0.703	1
Mafb	0.0419302	0.440665	0.75	0.297	1
Nsmce1	0.0420421	1.17981	0.75	0.347	1
Pofut1	0.0420457	0.434819	0.5	0.144	1
Nifk	0.0420458	0.521682	0.5	0.144	1
Zfp791	0.0421061	-0.459589	0.5	0.127	1
Cic	0.0421381	0.974395	0.75	0.376	1
Ctps	0.0424606	0.497921	0.75	0.291	1
Ifngr2	0.0425369	0.987298	0.75	0.297	1
Bpifb4	0.0427117	0.288751	0.5	0.138	1
Atp6v0e2	0.0428277	1.03252	0.75	0.35	1
Dr1	0.0428765	0.342723	0.5	0.147	1
Smg1	0.0428881	0.769999	0.75	0.271	1
Cox6a1	0.0429948	-1.34335	0.75	0.949	1
Lgals1	0.0435803	1.20493	1	0.52	1
Mob3b	0.0436116	0.43677	0.5	0.141	1
4833439L19Rik	0.0440042	0.612158	0.75	0.359	1
Smc5	0.044101	0.998559	0.5	0.178	1
Syvn1	0.0442363	0.431628	0.75	0.285	1
Fcgr3	0.0443656	0.604862	0.25	0.045	1
Pigh	0.0443656	1.25257	0.25	0.045	1
Mtif2	0.0444443	0.371688	0.5	0.141	1
Cldnd1	0.0445507	0.73636	0.75	0.421	1
Oasl1	0.0445909	0.292184	0.25	0.042	1
Psme1	0.044598	0.780108	1	0.757	1
Trappc3	0.0450382	0.478254	0.75	0.297	1
Fem1b	0.0453255	0.469161	0.5	0.15	1
Setd7	0.0454098	0.371764	0.75	0.254	1
B230219D22Rik	0.0456156	0.541699	0.75	0.347	1
Usp47	0.0456356	0.574552	0.75	0.376	1
Rpl7l1	0.0457128	0.460935	0.75	0.302	1
Tdrd5	0.0457779	0.528084	0.25	0.045	1
Stk4	0.0461227	0.534086	0.5	0.153	1
Nfic	0.0462836	0.592034	1	0.613	1
Mrpl34	0.0465687	0.377504	0.75	0.288	1
Nfkbia	0.0467171	0.85532	1	0.757	1
H2-Q4	0.0470469	0.404266	0.5	0.144	1
Tprn	0.0472279	0.320737	0.25	0.045	1
Cyb561a3	0.0472279	0.535162	0.25	0.045	1
Rtf1	0.0472755	0.720987	0.75	0.345	1
Atg2a	0.0476776	0.565163	0.5	0.172	1
Sec61a2	0.0478275	0.403519	0.5	0.153	1
Zfyve1	0.0478846	0.474137	0.5	0.15	1
Amotl2	0.0479862	0.622621	1	0.506	1
Klhl9	0.0480621	0.941672	0.75	0.387	1
Gm49336	0.0482818	0.636975	0.5	0.175	1
Osbpl11	0.0483344	0.581574	0.75	0.342	1
Tmem245	0.0485058	1.05703	0.5	0.172	1
Dcn	0.0486084	-2.19866	0	0.545	1
Plvap	0.0487162	0.532474	0.25	0.045	1
Plxna3	0.0487162	0.520622	0.25	0.045	1
Gtf3c2	0.0487886	0.46489	0.75	0.325	1
Kit	0.0488214	0.398304	0.5	0.144	1
Fkbp1a	0.048946	0.771259	1	0.675	1
Dennd1a	0.0492367	0.509847	0.5	0.161	1
Cebpb	0.0492778	0.778858	1	0.777	1
Nphp1	0.0493734	0.504556	0.5	0.158	1
Atp5o	0.0495936	0.725241	1	0.763	1
Mylip	0.0497634	0.543372	0.5	0.167	1
Snhg6	0.0498553	0.737262	1	0.542	1
Fryl	0.0501109	0.963405	0.5	0.161	1
Sat1	0.0501287	-1.89824	0.25	0.655	1
Txndc16	0.050268	0.712393	0.5	0.181	1
Ptpn21	0.0503798	0.325775	0.75	0.254	1
Hmgcs2	0.0504584	1.0105	1	0.921	1
Oasl2	0.050564	0.352752	0.5	0.15	1
Mospd1	0.050564	0.42121	0.5	0.15	1
Psmd11	0.050687	0.70824	1	0.571	1
Topors	0.051106	0.894441	0.75	0.446	1
Ostc	0.0512874	0.619628	1	0.61	1
Park7	0.0513547	0.369472	0.75	0.268	1
Phf23	0.0514384	0.98055	0.75	0.339	1
Cdon	0.0514846	0.365581	0.5	0.15	1
Cbx1	0.0516262	0.481399	0.75	0.333	1
Mfsd1	0.0517896	0.95387	0.75	0.328	1
Fndc10	0.0518148	0.815999	0.75	0.271	1
Cdk7	0.0522023	0.316656	0.5	0.155	1
Sirt7	0.0523222	0.449256	0.5	0.153	1
Map3k8	0.0527074	0.87123	0.75	0.277	1
Lpp	0.0531097	0.706607	0.75	0.398	1
Cnot10	0.0532623	0.443962	0.5	0.153	1
Nfatc3	0.0532976	0.366461	0.75	0.297	1
Sod3	0.0533314	-1.64471	0.75	0.819	1
Myl12a	0.0533613	0.634842	1	0.777	1
2410002F23Rik	0.0539189	0.442743	0.75	0.328	1
Qtrt2	0.0542708	0.558105	0.25	0.048	1
Unc119	0.0543594	1.05258	0.5	0.175	1
Mboat2	0.0544216	0.628514	0.75	0.37	1
Ipo5	0.0545774	0.431564	0.75	0.362	1
Ccndbp1	0.0546447	0.956978	0.75	0.328	1
Ass1	0.0547034	-2.03417	0.25	0.65	1
Tgif1	0.0547912	1.32641	0.75	0.39	1
Casc3	0.0549523	1.25937	0.5	0.192	1
Wapl	0.0549694	0.398363	0.75	0.339	1
Peli1	0.0552978	0.887935	0.75	0.373	1
Dclre1a	0.055897	0.485582	0.25	0.048	1
Necap2	0.0559226	0.440923	0.75	0.333	1
Hmgcr	0.0560087	0.825345	0.75	0.362	1
Ccdc97	0.0561676	0.331549	0.5	0.153	1
Tmem131	0.0564317	0.359244	0.75	0.271	1
Ensa	0.0566483	-1.16037	0	0.523	1
Ugcg	0.0568712	0.587413	0.75	0.328	1
Htra3	0.0572573	-1.86392	0.25	0.65	1
Ptprk	0.0573443	1.08052	0.5	0.164	1
Ulk3	0.0575636	0.29526	0.25	0.048	1
Flrt2	0.0575636	0.497268	0.25	0.048	1
Lasp1	0.0575718	1.17879	0.75	0.432	1
Stambp	0.0575836	0.514262	0.5	0.161	1
Emc8	0.0578043	0.388529	0.75	0.28	1
Nt5c	0.0578111	0.996121	0.75	0.356	1
Stxbp3	0.057885	0.917596	0.75	0.395	1
Cyfip1	0.0583231	0.902216	0.75	0.407	1
Marcksl1	0.0583491	0.869545	0.75	0.353	1
Gpx3	0.0590627	-2.12572	0.25	0.743	1
Rnf24	0.0592037	0.413146	0.5	0.153	1
Zhx2	0.0592713	0.495129	0.25	0.048	1
Incenp	0.0592713	0.555014	0.25	0.048	1
Zeb1	0.0599005	0.354846	0.75	0.294	1
Prkab1	0.0600491	0.48329	0.5	0.155	1
Evl	0.0607523	1.13496	0.5	0.169	1
Pura	0.0612213	0.903117	0.75	0.373	1
Tmsb4x	0.0612852	1.71846	1	0.757	1
Dbnl	0.0612892	0.901956	0.75	0.342	1
Tmem251	0.0613025	0.326665	0.5	0.153	1
Hist1h2bc	0.0615549	-1.55172	0.5	0.746	1
Plaa	0.0619829	0.287439	0.75	0.291	1
Gdap2	0.0621028	0.520753	0.5	0.167	1
Hadha	0.0628548	0.778843	1	0.737	1
Mgrn1	0.0633287	-1.05702	0	0.506	1
Myo1c	0.0637773	0.261362	0.5	0.161	1
Ralbp1	0.0639315	0.28696	0.75	0.319	1
Rnaset2b	0.0642946	0.624403	1	0.768	1
Mrps2	0.0643259	0.465645	0.5	0.181	1
Vps35	0.0643833	0.754247	0.75	0.475	1
Tcf7	0.0644268	0.520715	0.5	0.186	1
Plekha2	0.0649575	1.15203	0.5	0.189	1
Lyzl4	0.0653684	0.515481	0.5	0.181	1
Anxa7	0.065519	0.899045	0.75	0.5	1
Htra2	0.0656262	0.965024	0.75	0.319	1
Mrpl11	0.065638	0.914905	0.75	0.398	1
Srp72	0.0656858	-1.05386	0	0.5	1
Sf3b1	0.0657501	-1.40851	0.5	0.701	1
Ubl5	0.0659886	0.830184	1	0.723	1
Adamts4	0.0665278	0.357776	0.25	0.048	1
Gsk3b	0.0667064	0.529074	0.75	0.444	1
Aldh1b1	0.0667922	1.20055	0.75	0.282	1
Camta1	0.0671317	0.942871	0.75	0.297	1
Atp5k	0.0678402	0.903088	1	0.692	1
Pnpo	0.0681953	0.397342	0.5	0.169	1
Mylk	0.0685859	-1.84283	0.5	0.698	1
D16Ertd472e	0.0685985	0.463376	0.5	0.167	1
Zdhhc3	0.0686205	0.282973	0.75	0.282	1
Clip1	0.0686283	0.436332	0.75	0.35	1
Psmb4	0.0689801	-1.1452	0.5	0.791	1
Med8	0.0689838	0.296601	0.5	0.164	1
Psma1	0.0698853	0.670282	0.75	0.438	1
Cflar	0.0699386	0.897662	0.75	0.356	1
Atp6v1e1	0.0700069	0.73331	1	0.641	1
Zfyve21	0.0703739	0.432679	0.75	0.35	1
Bnc2	0.0704546	0.471042	0.5	0.169	1
Hspa12a	0.0704546	1.07794	0.5	0.169	1
Gsta3	0.0705387	-1.9588	0.5	0.847	1
Deaf1	0.0708841	0.483018	0.5	0.167	1
Crebzf	0.0711474	0.763555	0.5	0.172	1
Stat1	0.0712494	0.959833	0.75	0.376	1
Sowahc	0.0719198	0.98414	0.5	0.181	1
Kif3b	0.0724753	0.414796	0.5	0.164	1
Cpsf3	0.0728268	0.361039	0.75	0.347	1
Socs2	0.0728479	0.856299	0.75	0.52	1
Ppp1r14a	0.0728816	0.440058	0.5	0.161	1
Dab2	0.072968	0.563363	0.5	0.175	1
Alas1	0.0730415	-2.05468	0.25	0.61	1
Fam32a	0.073075	0.294818	0.75	0.299	1
Dcaf12	0.0732051	0.405419	0.75	0.364	1
Arhgef17	0.0733919	0.543938	0.75	0.367	1
Phf12	0.073877	0.311203	0.75	0.28	1
Tmem59	0.0740012	0.470505	1	0.893	1
Jagn1	0.0743305	0.306418	0.75	0.316	1
Ripor1	0.0743789	0.630126	0.5	0.201	1
Amy1	0.0744725	-1.13536	0	0.48	1
Vgll3	0.0744725	-1.48281	0	0.48	1
Ccpg1	0.0745393	0.687882	1	0.489	1
Tomm20	0.0746115	0.428473	0.75	0.415	1
Fem1c	0.0746557	0.65229	0.5	0.172	1
Tspan18	0.0747052	0.435013	0.25	0.054	1
Rhot1	0.0753017	0.658809	0.75	0.325	1
Tet2	0.0753246	0.437796	0.5	0.175	1
Extl3	0.0753665	0.478552	0.5	0.186	1
Cox17	0.0761797	1.67851	1	0.686	1
Ptgds	0.0766443	-5.65517	0.25	0.627	1
Gab2	0.0766698	0.528469	0.75	0.469	1
Tmem25	0.0767167	0.29598	0.25	0.054	1
Atp5c1	0.0768537	0.565371	1	0.65	1
C1qbp	0.0771415	-0.936733	0	0.475	1
Cad	0.0775855	0.660769	0.5	0.192	1
Rbp1	0.077681	-1.4168	0.5	0.732	1
Ppp1r12a	0.0778019	0.60857	0.75	0.401	1
Sugct	0.0785033	-1.10013	0	0.472	1
Lamc1	0.0785191	0.76523	0.75	0.376	1
Slc49a4	0.0788501	0.252201	0.5	0.169	1
Zdhhc4	0.0794644	1.12096	0.5	0.189	1
Pan2	0.0796183	0.306357	0.5	0.178	1
Socs3	0.0797877	-1.84535	0.75	0.819	1
Banf1	0.0800639	-1.14149	0.25	0.655	1
Glrx3	0.0801061	0.642696	1	0.607	1
Abcf2	0.0802242	1.09907	0.5	0.175	1
Adprh	0.0806648	0.679568	1	0.489	1
Myo10	0.0808102	0.301818	0.75	0.291	1
Tmem41a	0.0808722	0.297746	0.25	0.054	1
Fxyd6	0.0812819	-1.22862	0	0.466	1
Phf13	0.0816274	0.845167	0.75	0.35	1
Sdc4	0.0820275	0.935938	0.75	0.472	1
Cavin3	0.0822079	0.61931	0.75	0.432	1
Rpl37a	0.0822862	0.90527	1	0.91	1
9530068E07Rik	0.0824797	0.520308	0.75	0.362	1
5031439G07Rik	0.0825712	0.484517	0.5	0.201	1
Ccl7	0.082594	1.13573	0.25	0.056	1
Pccb	0.0826992	-0.928655	0	0.463	1
Oxr1	0.0829546	0.289602	0.75	0.314	1
Spryd7	0.0833931	0.373557	0.5	0.172	1
H2afv	0.0834147	0.607481	1	0.582	1
Gnb5	0.0835514	0.321793	0.75	0.302	1
Erbin	0.0835604	0.654161	0.75	0.328	1
Acad8	0.0839771	0.404121	0.75	0.421	1
Prss35	0.0840247	0.680589	1	0.814	1
Calm1	0.0840998	0.584625	1	0.74	1
Gba	0.0841984	0.615977	0.75	0.373	1
Rsl1d1	0.0842123	0.347279	0.75	0.299	1
Casc4	0.0845107	0.383702	0.75	0.379	1
Parp10	0.084726	0.301941	0.25	0.056	1
Mis18a	0.084726	0.498726	0.25	0.056	1
Zfp51	0.084726	0.536257	0.25	0.056	1
Aldh3a2	0.0854543	0.791927	0.75	0.347	1
Rtl8b	0.0856293	0.803365	0.75	0.407	1
Sfpq	0.0857337	0.810993	0.75	0.475	1
Cdipt	0.0858935	0.889617	0.75	0.466	1
Pafah1b1	0.0860137	0.817295	0.75	0.568	1
Phip	0.0860925	0.576111	0.75	0.305	1
Ndufb2	0.0865874	0.6519	1	0.669	1
Mif4gd	0.0870646	-0.901748	0	0.455	1
Pja1	0.0872153	-1.53708	0.75	0.859	1
Hpcal1	0.0876323	0.70211	0.75	0.407	1
Lima1	0.0882988	0.505068	0.75	0.395	1
Hs6st2	0.0883065	0.335679	0.5	0.189	1
Prdx1	0.0885469	0.567429	1	0.941	1
Mettl5	0.0887259	1.23507	0.5	0.237	1
Spindoc	0.0888089	0.516747	0.5	0.192	1
Mdm4	0.0888592	0.410155	0.5	0.201	1
Tceal9	0.0894439	0.675015	1	0.932	1
Psmd6	0.0896374	0.860008	0.75	0.379	1
Fam214a	0.0898038	0.562261	0.75	0.412	1
Wnk1	0.0899067	0.395236	0.75	0.46	1
Gbp2	0.0901274	0.72218	0.5	0.172	1
Srd5a1	0.0906074	0.426943	0.5	0.195	1
Ahcy	0.090672	0.384063	0.5	0.181	1
Apex1	0.0910661	1.30745	0.75	0.446	1
Trappc13	0.0912537	0.479908	0.5	0.184	1
Fat1	0.0914728	0.412225	0.5	0.192	1
Uqcrfs1	0.0914889	0.625722	1	0.641	1
Txnl1	0.091668	0.604299	1	0.616	1
Tbrg4	0.0920505	0.372665	0.5	0.181	1
Ube2q1	0.0921173	0.403046	0.75	0.435	1
Ddost	0.0925184	-1.1602	0.75	0.766	1
Slc22a5	0.0925468	-1.4201	0.25	0.588	1
2900076A07Rik	0.0927961	1.16496	0.25	0.059	1
Mtx3	0.0927961	0.552719	0.25	0.059	1
Akap11	0.0937051	0.734922	0.5	0.189	1
Pstk	0.0941627	0.464922	0.5	0.201	1
Vamp2	0.0945236	0.407615	0.75	0.393	1
Tuba1c	0.0946537	1.31851	0.75	0.613	1
Selenok	0.0947103	0.494051	1	0.726	1
Ifitm3	0.0947544	1.08421	1	0.757	1
Ethe1	0.0950863	0.540586	0.25	0.059	1
Cdc42ep3	0.0950863	0.5274	0.25	0.059	1
Rrp36	0.0954352	0.423337	0.5	0.184	1
Tinf2	0.0962871	0.384907	0.5	0.181	1
Lyz2	0.0969929	0.528678	0.5	0.192	1
Cdk11b	0.0970881	1.15478	0.5	0.229	1
Wasl	0.09723	0.372955	0.75	0.412	1
Lrp10	0.0973833	0.801835	0.75	0.511	1
Dcaf6	0.0974085	0.473344	0.5	0.186	1
Mogs	0.0974085	0.984402	0.5	0.186	1
Fxyd5	0.0974216	0.304967	0.25	0.059	1
Maip1	0.0976084	0.289918	0.75	0.325	1
Ptma	0.0980302	0.869113	1	0.946	1
Gnb4	0.0984696	0.277035	0.25	0.056	1
Ipo7	0.098492	0.353171	0.75	0.429	1
Kazn	0.0988748	0.609709	0.5	0.195	1
Cst8	0.099078	0.782454	0.75	0.469	1
Larp7	0.099309	0.389204	0.5	0.198	1
Snrnp27	0.0994819	0.898663	0.75	0.415	1
Fdps	0.0995495	0.928871	1	0.723	1
Snhg8	0.0995678	-0.934575	0	0.432	1
Tm9sf3	0.0998358	0.547125	1	0.633	1
Stoml2	0.0999929	1.04169	0.5	0.215	1
Prps1	0.10043	1.21236	0.5	0.243	1
Pcsk6	0.100455	-2.19851	0.5	0.664	1
Vcam1	0.100489	0.658257	1	0.788	1
Stard7	0.100559	0.317886	0.75	0.412	1
Emc7	0.100782	1.28714	1	0.647	1
Zbtb11	0.100791	0.553463	0.5	0.209	1
Snhg17	0.100899	1.18716	0.25	0.062	1
Ninj1	0.100899	1.2486	0.25	0.062	1
Smu1	0.101195	1.50446	0.75	0.367	1
Prkce	0.101248	0.397712	0.5	0.184	1
Tsc2	0.101305	1.05553	0.5	0.192	1
Aph1a	0.101932	0.540311	0.75	0.506	1
Enc1	0.102078	0.824786	0.75	0.503	1
Timp3	0.102127	0.307511	1	0.621	1
1190007I07Rik	0.102209	1.02792	0.5	0.209	1
Maz	0.102284	0.270972	0.75	0.314	1
Pex19	0.102357	1.2214	0.75	0.497	1
Rnf185	0.102591	0.330144	0.5	0.201	1
Ecm1	0.102897	-1.17044	0	0.427	1
Chordc1	0.10328	0.40237	0.5	0.186	1
Gm16062	0.103296	0.534833	0.25	0.062	1
Gm26549	0.103296	0.803275	0.25	0.062	1
Cpq	0.103309	-1.16781	0.5	0.72	1
Col6a1	0.103539	-1.51454	0.5	0.726	1
Plau	0.103612	0.549164	0.75	0.395	1
Ptbp2	0.103693	0.266044	0.5	0.181	1
Tacc1	0.103963	0.651709	0.75	0.508	1
Ano6	0.104095	0.29754	0.75	0.342	1
Washc2	0.104144	0.835393	0.75	0.379	1
Tfpi	0.104593	-0.931805	0	0.424	1
Gpr108	0.104593	-0.868065	0	0.424	1
Txn1	0.104739	0.680927	1	0.864	1
Safb	0.104771	0.478391	0.5	0.206	1
Snrpg	0.104856	0.848153	1	0.681	1
Wbp11	0.104931	0.34773	0.75	0.401	1
Galnt11	0.105228	0.382899	0.5	0.181	1
Maml1	0.105295	0.490255	0.5	0.189	1
Brd8	0.105392	0.989969	0.5	0.212	1
Slc4a3	0.105738	0.497397	0.25	0.062	1
Plod3	0.105789	0.412588	0.5	0.184	1
Ncstn	0.105862	0.500497	1	0.661	1
Suds3	0.10588	0.828177	0.75	0.463	1
Acadm	0.106098	0.491571	1	0.706	1
Tpm2	0.10631	-1.05882	0	0.421	1
Gpx4	0.10631	-0.879219	0	0.421	1
Med22	0.10632	0.36976	0.5	0.186	1
Pcgf2	0.106359	0.58393	0.5	0.223	1
Utp3	0.106546	0.60883	0.5	0.226	1
Pgbd5	0.107225	0.313299	0.25	0.059	1
Gorasp2	0.10725	0.934689	1	0.559	1
Capza1	0.107296	0.314059	0.75	0.401	1
Ctcf	0.107373	0.843029	0.5	0.218	1
Trip12	0.107569	0.347479	0.75	0.424	1
Brd4	0.10798	0.277706	0.75	0.384	1
Rbm17	0.108048	-0.825295	0	0.418	1
Mettl9	0.108048	-0.833984	0	0.418	1
Rufy2	0.108226	0.507059	0.25	0.062	1
Slc38a1	0.108226	0.561301	0.25	0.062	1
Sgce	0.108521	0.785684	0.75	0.449	1
Pygo2	0.109231	0.304364	0.5	0.206	1
Senp5	0.109269	0.31431	0.5	0.195	1
Rere	0.109503	0.371884	0.75	0.489	1
Eloc	0.109667	0.676988	1	0.621	1
Uso1	0.109757	0.335066	0.75	0.35	1
Mfge8	0.109808	-1.23318	0	0.415	1
Slc25a20	0.109808	-0.837311	0	0.415	1
Nucb1	0.110169	-1.08878	0.75	0.802	1
Man1b1	0.110544	0.513341	0.5	0.22	1
Katna1	0.110822	1.05244	0.5	0.195	1
Smad4	0.111063	0.36313	0.75	0.41	1
Prnp	0.111488	-1.33179	0.5	0.669	1
Fktn	0.11196	0.409431	0.5	0.203	1
Pttg1	0.111981	0.791036	0.75	0.54	1
Dpy30	0.112205	0.872607	0.75	0.404	1
Slc25a3	0.112535	0.361196	1	0.91	1
Arhgap42	0.112588	0.41964	0.5	0.209	1
Per2	0.112612	0.354597	0.5	0.186	1
Cep120	0.112612	0.411115	0.5	0.186	1
Pdia6	0.112763	0.387052	1	0.709	1
Rpp25	0.113341	0.268706	0.25	0.062	1
Lamb2	0.113393	-1.01619	0	0.41	1
Slc44a2	0.114264	0.63498	0.5	0.234	1
Timp1	0.115115	0.291365	0.75	0.376	1
Stx5a	0.115219	-0.762422	0	0.407	1
Imp4	0.1157	1.08393	0.5	0.209	1
Col4a5	0.11598	1.0163	0.5	0.198	1
Plpp3	0.116291	-1.71641	0.25	0.607	1
Fadd	0.116639	0.512098	0.25	0.065	1
Usp22	0.116999	0.555337	0.75	0.503	1
Tor1aip2	0.117043	0.597284	0.75	0.52	1
Sept11	0.117066	-0.84017	0	0.404	1
Macf1	0.117085	0.359266	0.75	0.444	1
Arid1b	0.117127	0.368814	0.75	0.398	1
Ppa2	0.117209	0.42166	0.5	0.195	1
Itsn2	0.117209	0.415338	0.5	0.195	1
Cebpa	0.117282	0.531206	0.5	0.209	1
Ehmt2	0.117282	0.428143	0.5	0.209	1
Pld3	0.117793	-1.42603	0.25	0.559	1
Stk39	0.117934	2.06231	0.75	0.381	1
Greb1l	0.118293	0.437583	0.5	0.203	1
Taf8	0.118437	0.383393	0.5	0.192	1
Rassf1	0.118487	0.953144	0.75	0.435	1
Nup85	0.1186	0.430223	0.5	0.206	1
Crcp	0.11885	0.343702	0.5	0.195	1
Hspe1	0.118861	1.09066	1	0.853	1
U2af1	0.118992	-1.04427	0.25	0.559	1
Snrnp40	0.119194	0.289746	0.5	0.186	1
Larp1	0.119205	0.365331	0.75	0.458	1
Ndufa5	0.119493	0.618346	1	0.602	1
Clpb	0.119919	0.427856	0.5	0.203	1
Ski	0.12066	0.273216	0.75	0.384	1
Hmgb2	0.120829	-0.947126	0	0.398	1
Ssr1	0.121105	0.441334	1	0.636	1
Snx21	0.121239	0.399419	0.5	0.201	1
Smim8	0.121859	0.33762	0.5	0.206	1
Col22a1	0.121954	0.378863	0.25	0.065	1
Mtmr10	0.122338	0.442585	0.25	0.068	1
Nbas	0.122338	1.18486	0.25	0.068	1
Utp23	0.122338	1.20632	0.25	0.068	1
Bri3	0.122724	0.558217	1	0.641	1
Mgarp	0.122827	0.490571	1	0.918	1
Laptm4a	0.122888	-0.710924	0.75	0.944	1
Irgm1	0.12313	1.03191	0.75	0.483	1
Hnrnpll	0.123572	0.318244	0.75	0.438	1
Ubr5	0.123807	0.767673	0.75	0.415	1
Appbp2	0.123885	0.716544	0.75	0.554	1
H2-K1	0.123949	0.641048	1	0.904	1
Sertad2	0.12425	0.337594	0.5	0.198	1
Immp2l	0.124681	0.490684	0.25	0.065	1
Xaf1	0.124779	0.316176	0.5	0.189	1
Adal	0.12502	0.950122	0.25	0.068	1
Chmp1a	0.125029	0.293226	0.75	0.429	1
Cyth2	0.125158	1.66482	0.5	0.24	1
Selenow	0.125359	-1.15458	0.5	0.65	1
Mesd	0.125807	0.428702	0.75	0.452	1
Uba3	0.125958	0.373292	0.5	0.198	1
Noct	0.126073	1.04492	0.5	0.218	1
Osbpl2	0.126582	0.455466	0.5	0.229	1
Ifrd1	0.126676	-1.3549	0.5	0.828	1
Pcolce	0.126706	-0.943621	0.75	0.873	1
Pramef8	0.127456	0.37915	0.25	0.065	1
Rpl27a	0.127682	0.50701	1	0.944	1
Trib2	0.128134	0.492137	0.5	0.226	1
Vamp7	0.128587	0.445124	0.5	0.206	1
Dctn6	0.12863	-0.700791	0	0.387	1
Timp2	0.128688	-1.13714	0.75	0.893	1
Nudt16l1	0.129816	0.662793	0.5	0.251	1
Cept1	0.130046	1.03577	0.5	0.203	1
Dap	0.130623	-0.989876	0.75	0.842	1
Plbd2	0.130639	-0.78989	0	0.384	1
Lamc3	0.130639	-0.939655	0	0.384	1
Serpina3n	0.130639	-1.81536	0	0.384	1
Pdrg1	0.130666	0.709781	0.75	0.463	1
Gtpbp2	0.130957	0.349092	0.5	0.215	1
Sqle	0.13111	1.02991	0.75	0.48	1
Ift20	0.131184	-1.07922	0.5	0.703	1
Mrpl42	0.131331	0.718664	0.75	0.497	1
Atxn7	0.131509	0.387445	0.5	0.201	1
Cdc37	0.13162	0.795319	0.75	0.384	1
Nars	0.131725	0.488663	0.75	0.492	1
Sap18	0.132451	0.436124	0.75	0.48	1
Selenop	0.132604	-1.01952	1	0.938	1
Polr1d	0.132642	0.402678	1	0.763	1
Dnaja1	0.132844	-1.11844	0.75	0.825	1
Pclaf	0.13315	0.399019	0.25	0.065	1
Marcks	0.133162	0.841733	0.75	0.605	1
Tpd52	0.133175	0.512701	0.5	0.226	1
Chn1	0.133355	1.20741	0.25	0.071	1
Gata1	0.133355	1.18097	0.25	0.071	1
Cox7a2	0.133624	0.62873	1	0.754	1
Trim26	0.133712	0.268426	0.75	0.325	1
G3bp1	0.134508	0.613731	0.75	0.573	1
Tmed2	0.135715	0.383153	1	0.712	1
Aagab	0.136184	0.997972	0.5	0.215	1
Nfu1	0.136376	0.512325	0.5	0.251	1
Dusp16	0.136594	0.353643	0.5	0.198	1
Sec61g	0.136933	0.542298	1	0.839	1
M6pr	0.137116	0.588958	0.75	0.551	1
Far1	0.137158	0.37592	0.5	0.203	1
Phf20l1	0.137399	0.250285	0.5	0.206	1
Pip4k2c	0.138098	0.349687	0.5	0.218	1
Ehmt1	0.138368	0.315565	0.5	0.226	1
Tcf7l2	0.138414	0.385203	0.5	0.229	1
Dtx3	0.138654	0.361066	0.75	0.435	1
Tpm3	0.13877	0.871582	1	0.754	1
Tmem9b	0.138912	-0.618575	0	0.373	1
Eno3	0.139033	0.517056	0.25	0.071	1
Fam199x	0.139033	0.499142	0.25	0.071	1
Fus	0.139242	0.47855	1	0.822	1
Eml3	0.139992	0.387065	0.5	0.22	1
Kiz	0.140289	0.346855	0.5	0.198	1
Nsfl1c	0.140304	-0.937586	0.25	0.525	1
Mgat1	0.140363	0.849377	0.75	0.424	1
Vdac3	0.140421	0.839198	0.75	0.503	1
Rpl29	0.141041	-0.810201	0	0.37	1
BC031181	0.141041	-0.596404	0	0.37	1
Rplp1	0.141059	-0.938102	0.75	0.859	1
Arfgap1	0.14125	0.332671	0.5	0.209	1
C1s1	0.141488	0.443241	1	0.579	1
Ttc7b	0.141514	0.320261	0.75	0.373	1
Rack1	0.141559	0.629982	1	0.927	1
Ptpn12	0.141692	0.424764	0.5	0.218	1
Mre11a	0.14194	0.484047	0.25	0.071	1
Kdsr	0.141946	0.495045	0.5	0.229	1
Zfp267	0.142089	0.256488	0.25	0.068	1
Rnh1	0.142137	-1.06718	0.5	0.715	1
Fam133b	0.142165	0.349113	0.5	0.198	1
Pfn1	0.142298	0.425408	1	0.647	1
U2af2	0.142408	1.17501	0.75	0.681	1
Ntpcr	0.143097	0.420695	0.5	0.209	1
Card19	0.143097	0.418331	0.5	0.209	1
Mrps34	0.143195	-0.639821	0	0.367	1
Isoc1	0.143492	0.772862	0.75	0.395	1
Nsun2	0.143509	0.55481	0.75	0.398	1
Notch2	0.143605	0.265647	0.5	0.22	1
Npm1	0.143917	0.449124	1	0.794	1
Adgrl1	0.144153	0.333015	0.75	0.508	1
Cd68	0.144567	0.558135	0.5	0.203	1
Ppp1r14b	0.144623	-1.01507	0.25	0.551	1
Zfp362	0.144778	0.980578	0.5	0.206	1
Pigu	0.144894	0.446662	0.25	0.071	1
1700016F12Rik	0.144894	0.752384	0.25	0.071	1
Tbp	0.144894	0.472774	0.25	0.071	1
Dhrs3	0.144918	0.565813	0.75	0.616	1
Cdk9	0.145374	-0.684176	0	0.364	1
Iars2	0.145374	-0.661089	0	0.364	1
Mrps15	0.145374	-0.614439	0	0.364	1
Cdhr5	0.145374	-0.938867	0	0.364	1
Ndfip2	0.145439	0.315946	0.5	0.22	1
Gabbr1	0.145462	0.945257	0.5	0.237	1
Amd1	0.145462	0.455625	0.5	0.237	1
Atp5md	0.145761	0.391936	1	0.729	1
Eif4a1	0.145801	0.401611	1	0.766	1
Pdlim4	0.146235	0.36598	0.5	0.201	1
Cyb5b	0.146243	0.397294	1	0.664	1
Rbm26	0.146845	0.427401	0.5	0.209	1
Bad	0.147223	0.553329	0.75	0.362	1
Ntan1	0.147358	0.465442	0.5	0.232	1
Slc43a3	0.147471	1.15181	0.25	0.073	1
Bbs4	0.147471	1.12619	0.25	0.073	1
Qrich1	0.147578	-0.765994	0	0.362	1
Psmc3	0.147578	-0.67772	0	0.362	1
Lmna	0.147578	-0.842149	0	0.362	1
Lta4h	0.147578	-0.556012	0	0.362	1
Nudt21	0.147657	0.317397	0.75	0.373	1
Osbpl9	0.147734	0.693988	0.75	0.46	1
Ash1l	0.148385	0.346731	0.5	0.203	1
Smim14	0.148554	0.411086	1	0.678	1
Ubxn2b	0.148747	0.410889	0.5	0.209	1
Elf2	0.149808	-0.83635	0	0.359	1
Gm17660	0.149808	-0.625872	0	0.359	1
Rnf44	0.150094	0.263953	0.75	0.444	1
Syne2	0.150186	0.55549	0.75	0.506	1
Col6a4	0.150322	0.841413	0.5	0.203	1
Entpd7	0.15046	0.325632	0.25	0.073	1
Ddx18	0.151091	0.369183	0.5	0.226	1
Tmem259	0.151198	0.843828	0.5	0.263	1
H1f0	0.151297	0.897532	0.75	0.582	1
Ctr9	0.151666	1.07919	0.5	0.257	1
Zcchc9	0.151666	0.498138	0.5	0.257	1
Mtfr1l	0.151697	0.418445	1	0.596	1
Gcsh	0.151927	0.40193	1	0.585	1
Dync1i1	0.151994	0.667149	0.75	0.362	1
Commd1	0.152063	-0.664189	0	0.356	1
Hspa13	0.152063	-0.726711	0	0.356	1
Ccs	0.152063	-0.64259	0	0.356	1
Maob	0.152279	0.293579	0.5	0.203	1
Bcl7b	0.152987	0.798431	0.5	0.263	1
Wipi1	0.153196	0.312152	0.75	0.52	1
Grasp	0.153494	0.470759	0.25	0.073	1
Rbm42	0.153612	0.768766	0.75	0.432	1
Tmem185b	0.154039	0.260401	0.25	0.071	1
Gm11808	0.15415	0.548601	0.75	0.669	1
Ip6k2	0.154343	-0.612496	0	0.353	1
Tma7	0.154365	-1.02664	0.5	0.686	1
Ccnh	0.154875	0.415848	0.5	0.22	1
Rnf13	0.155053	0.417577	0.75	0.435	1
Rpl10a	0.155764	0.391716	1	0.833	1
E4f1	0.155829	1.18195	0.25	0.076	1
Tent2	0.156109	0.403773	0.5	0.246	1
Olfm1	0.156179	-1.44321	0.25	0.525	1
Wdyhv1	0.156268	0.433511	0.5	0.243	1
Eps8	0.156613	0.485242	0.75	0.435	1
Khdc4	0.15665	-0.56961	0	0.35	1
Arid1a	0.15665	-0.755116	0	0.35	1
Sft2d2	0.156817	0.320205	0.5	0.22	1
Atg9a	0.156825	0.323275	0.5	0.223	1
Creg1	0.157358	-1.0982	0.5	0.667	1
Tex264	0.157508	0.297035	0.75	0.393	1
Trim62	0.158893	0.895289	0.25	0.076	1
Mras	0.158983	-0.731819	0	0.347	1
Jmjd1c	0.158983	-0.76993	0	0.347	1
Etnk1	0.159359	0.542874	0.75	0.345	1
Akt2	0.159446	0.602661	0.75	0.576	1
Gbf1	0.159684	0.476478	0.5	0.249	1
Zwint	0.159952	0.555911	0.75	0.669	1
Trp53bp2	0.160744	0.33948	0.5	0.218	1
Akr1cl	0.160966	0.415821	1	0.944	1
Sugt1	0.161306	0.276082	0.75	0.463	1
Grina	0.161342	-0.621755	0	0.345	1
Creld2	0.161342	-0.762809	0	0.345	1
Ube2r2	0.161501	0.766486	0.75	0.72	1
Igsf8	0.161864	1.04385	0.5	0.266	1
Mrpl57	0.161988	0.462835	1	0.596	1
Rps13	0.16241	0.382084	1	0.938	1
Inafm1	0.162474	0.38172	0.5	0.26	1
Anapc13	0.162852	-1.2058	0.25	0.506	1
Rpl22l1	0.162936	0.720059	1	0.678	1
Rpl18	0.16334	0.612048	0.75	0.427	1
U2surp	0.163345	1.03566	0.5	0.282	1
Lamtor1	0.163358	0.83781	0.75	0.356	1
Maml3	0.163615	0.269632	0.25	0.071	1
Stau1	0.163728	-0.55834	0	0.342	1
Erp29	0.163728	-0.576253	0	0.342	1
Pcf11	0.163728	-0.641939	0	0.342	1
2300009A05Rik	0.163728	-0.581253	0	0.342	1
Hbp1	0.164276	0.338829	0.75	0.466	1
Tgm2	0.1651	-1.48349	0.25	0.514	1
Bbs9	0.165157	0.434709	0.25	0.076	1
Fxyd1	0.165277	-1.24748	0.5	0.636	1
Fam174a	0.166141	-0.598832	0	0.339	1
Agtrap	0.166141	-0.696639	0	0.339	1
C4b	0.166141	-1.60486	0	0.339	1
Igbp1	0.166141	-0.531617	0	0.339	1
Rplp2	0.166292	0.390705	1	0.624	1
Nop16	0.166701	1.01921	0.5	0.226	1
Plscr3	0.166765	0.9634	0.5	0.223	1
Zzef1	0.166781	0.294604	0.5	0.212	1
Diaph2	0.166822	0.608352	0.5	0.218	1
mt-Nd3	0.166856	0.348586	1	0.946	1
Ddx51	0.167232	1.20133	0.25	0.079	1
Sgsm2	0.167232	1.19418	0.25	0.079	1
Htra1	0.167266	-1.31895	0.25	0.548	1
Ap3m1	0.167629	0.37353	0.5	0.246	1
Rad23b	0.167633	-0.975176	0.5	0.686	1
Naga	0.167925	1.27861	0.75	0.46	1
Tfap4	0.168358	0.500033	0.25	0.076	1
Ces1d	0.168581	-1.13646	0	0.336	1
Smim1	0.168581	-0.6728	0	0.336	1
Impad1	0.168894	0.421598	0.75	0.469	1
Mdh1	0.169149	-0.874991	0.5	0.743	1
Cd59b	0.169368	0.258423	0.25	0.073	1
Amfr	0.169968	0.787911	0.75	0.534	1
Trappc1	0.170374	0.769802	0.75	0.415	1
Zfpl1	0.17068	0.706568	0.5	0.229	1
Mcur1	0.170787	0.313173	0.5	0.226	1
BC029722	0.171049	-0.600963	0	0.333	1
Tomm5	0.171049	-0.594599	0	0.333	1
Ankrd17	0.171049	-0.642649	0	0.333	1
2310011J03Rik	0.171606	0.280454	0.25	0.076	1
Snhg5	0.172176	-1.28596	0.5	0.596	1
Fosb	0.172236	-1.23006	1	0.85	1
Nono	0.172604	0.487263	0.75	0.689	1
Aldh1a1	0.172933	0.377137	1	0.992	1
4930426D05Rik	0.173062	0.289254	0.5	0.209	1
Glod4	0.173294	0.470832	0.75	0.455	1
Mcee	0.173544	-0.540023	0	0.331	1
Ltbp3	0.174076	-1.06417	0.5	0.599	1
Fut11	0.1741	0.902659	0.5	0.24	1
Star	0.174301	-1.19305	0.75	0.91	1
Ecd	0.174448	0.380708	0.5	0.257	1
Med7	0.174947	0.300732	0.5	0.226	1
Cndp2	0.175159	0.550258	0.5	0.28	1
Eif5	0.175185	-0.907098	0.5	0.74	1
Rpn2	0.175553	0.369619	1	0.743	1
Vasp	0.175912	0.702053	0.75	0.401	1
Acyp2	0.176067	-0.601408	0	0.328	1
Prrc2b	0.176118	0.299544	0.75	0.438	1
Mapre1	0.176163	-0.984628	0.5	0.636	1
Cd55	0.176904	0.841062	0.25	0.079	1
Cadm1	0.176904	0.825189	0.25	0.079	1
Dxo	0.177116	0.375635	0.5	0.251	1
Tcf20	0.177171	0.278379	0.5	0.223	1
Capn2	0.177377	0.27099	0.5	0.215	1
Crtc3	0.17742	0.417192	0.5	0.249	1
B2m	0.17747	1.00315	1	0.921	1
Bfar	0.178618	-0.528414	0	0.325	1
Strn3	0.178618	-0.761821	0	0.325	1
Fam234a	0.178618	-0.686558	0	0.325	1
Ctsl	0.17868	0.374856	1	0.87	1
Kif21a	0.178714	0.920519	0.25	0.082	1
Adipor2	0.178752	1.0172	1	0.641	1
1810037I17Rik	0.178932	0.346158	1	0.749	1
1810058I24Rik	0.179057	0.446743	0.75	0.5	1
Mbtps1	0.179381	0.353894	0.75	0.497	1
Acin1	0.17956	0.503958	0.75	0.438	1
Selenoh	0.179681	0.293493	0.75	0.379	1
Eif1ax	0.179715	-0.797666	0.25	0.562	1
Tti2	0.18022	0.440563	0.25	0.079	1
Rbm33	0.181197	-0.529396	0	0.322	1
Cmc2	0.181197	-0.60024	0	0.322	1
Mpg	0.181197	-0.556348	0	0.322	1
Fopnl	0.181197	-0.60777	0	0.322	1
Ankrd11	0.181379	0.675152	0.5	0.266	1
Zfp932	0.182003	1.19863	0.25	0.082	1
Setd5	0.182681	0.290806	0.5	0.237	1
Pigs	0.183052	0.700654	0.75	0.438	1
Cryl1	0.183494	0.904007	0.5	0.226	1
Syt7	0.183581	0.478492	0.25	0.079	1
Pea15a	0.183643	0.373943	0.5	0.223	1
Slc41a1	0.183778	0.68202	0.75	0.452	1
Qsox1	0.183805	-0.591726	0	0.319	1
Phf3	0.183805	-0.623908	0	0.319	1
Olfml2b	0.183805	-0.73122	0	0.319	1
Rnf220	0.183805	-0.54554	0	0.319	1
Dhx40	0.183805	-0.604904	0	0.319	1
Fam8a1	0.183805	-0.653284	0	0.319	1
Rabac1	0.185173	-0.872645	0.25	0.537	1
Ap2a1	0.185336	0.892829	0.25	0.082	1
Fgfr1op	0.185336	0.507518	0.25	0.082	1
Ube2e2	0.185495	0.392032	0.5	0.229	1
Atp5d	0.185772	-0.73439	0.25	0.492	1
Cetn3	0.186091	0.296288	0.75	0.415	1
Ccdc12	0.186346	0.940805	0.5	0.26	1
Golga2	0.186442	-0.542869	0	0.316	1
Edem2	0.186442	-0.646049	0	0.316	1
Tom1l1	0.186442	-0.601209	0	0.316	1
Gm47283	0.186442	-0.723835	0	0.316	1
Ctnna1	0.186891	0.356439	0.75	0.506	1
Bmyc	0.187761	-1.15953	0.25	0.542	1
Prrg2	0.187881	0.743225	0.5	0.226	1
Carhsp1	0.187891	0.553779	0.75	0.511	1
Kansl3	0.188053	0.291247	0.5	0.223	1
Kdm5b	0.188186	0.853933	0.5	0.274	1
Nt5c3b	0.188186	0.447002	0.5	0.274	1
Eif4e	0.188281	-0.836388	0.25	0.5	1
9030624G23Rik	0.189108	-0.650733	0	0.314	1
Atg3	0.189108	-0.563621	0	0.314	1
Usp5	0.189108	-0.662754	0	0.314	1
Timm8a1	0.189108	-0.476071	0	0.314	1
Hsp90b1	0.189271	-0.803261	0.75	0.89	1
Ythdf1	0.18998	0.747767	0.75	0.441	1
Ifi27	0.190386	0.414679	1	0.802	1
Eif4e2	0.190747	0.760884	0.75	0.373	1
Vamp4	0.191046	0.940417	0.5	0.24	1
Txlna	0.191803	-0.506511	0	0.311	1
Nrbp2	0.191803	-0.61791	0	0.311	1
Ppid	0.191803	-0.464733	0	0.311	1
Snhg12	0.191803	-0.557759	0	0.311	1
Lsm5	0.191803	-0.507978	0	0.311	1
Zfp771	0.191803	-0.594504	0	0.311	1
Sesn1	0.191803	-0.580101	0	0.311	1
Atp5g3	0.191992	1.29171	1	0.935	1
Fos	0.192018	-0.762129	1	0.946	1
Mmut	0.19213	-1.06676	0.25	0.511	1
Dmac2	0.192138	0.477786	0.25	0.082	1
Sfr1	0.192679	0.536353	0.75	0.616	1
Fam98b	0.192778	0.959364	0.5	0.282	1
Eprs	0.19281	-0.993568	0.25	0.492	1
Mmd2	0.193239	-1.04204	0.5	0.791	1
Haus7	0.193246	0.37761	0.5	0.24	1
Ncaph2	0.193559	0.36448	0.5	0.237	1
Csde1	0.193678	-1.01247	0.5	0.72	1
Csgalnact2	0.194124	0.311036	0.5	0.232	1
Prr14	0.194528	-0.615836	0	0.308	1
Ecm2	0.194528	-0.541035	0	0.308	1
Cyp1b1	0.195373	-1.22137	0.25	0.599	1
Chsy1	0.195466	0.834649	0.5	0.24	1
Slc38a2	0.195519	-0.927462	0.75	0.757	1
Nup37	0.195607	0.486714	0.25	0.082	1
Nek8	0.195607	0.449736	0.25	0.082	1
Ndufs3	0.19591	-0.837035	0.25	0.596	1
Ppp4r3b	0.196033	0.450616	0.5	0.277	1
Aggf1	0.196596	0.375362	0.5	0.274	1
Tmem219	0.196974	0.364274	0.5	0.246	1
Tufm	0.197283	-0.505158	0	0.305	1
Cygb	0.197283	-0.788682	0	0.305	1
Ascc1	0.197348	0.912931	0.5	0.243	1
Rab31	0.198238	0.721798	0.75	0.387	1
Gltp	0.198382	0.296471	0.5	0.251	1
Sf3b2	0.198551	-0.778394	0.25	0.582	1
Ndufa9	0.198889	-0.787351	0.25	0.514	1
Yes1	0.199121	0.386675	0.25	0.082	1
Stt3a	0.199129	-0.849491	0.25	0.548	1
Camk2g	0.199206	0.304388	0.5	0.246	1
Igfbp6	0.199264	-1.35755	0.5	0.585	1
Snrpc	0.199335	-0.756867	0.25	0.497	1
Ier2	0.199485	-1.3714	0.75	0.715	1
Mnat1	0.19996	0.333604	0.5	0.24	1
Cyp2d22	0.200068	-0.674971	0	0.302	1
Epb41l4aos	0.200068	-0.650504	0	0.302	1
Atp6v1g1	0.200129	0.379028	0.75	0.63	1
Dnajc10	0.200309	0.342997	0.5	0.237	1
Ears2	0.200568	0.50562	0.25	0.085	1
Pcsk5	0.200774	0.334804	0.75	0.463	1
Vps26b	0.20095	0.369995	0.5	0.232	1
Ankrd24	0.201844	0.521748	0.25	0.088	1
Gja1	0.202603	0.554846	1	0.819	1
Tmem256	0.202776	0.481678	1	0.565	1
Ep300	0.202884	-0.656194	0	0.299	1
Casp3	0.202884	-0.658762	0	0.299	1
Cops3	0.202884	-0.566764	0	0.299	1
Supt16	0.202884	-0.541748	0	0.299	1
Arid2	0.202884	-0.651504	0	0.299	1
Vegfd	0.202884	-1.0098	0	0.299	1
Coq9	0.203017	0.77719	0.75	0.412	1
Ssbp1	0.203315	0.494886	0.75	0.407	1
Cdc42	0.203369	0.372175	1	0.782	1
Efemp1	0.203371	-1.29905	0.25	0.494	1
Icosl	0.203408	0.67197	0.5	0.282	1
Dnajb4	0.203706	-1.13767	0.5	0.624	1
Tomm6	0.204101	-0.681465	0.75	0.757	1
Atrx	0.204258	0.754453	0.75	0.379	1
Fbxl5	0.204804	0.351023	0.5	0.266	1
Prcd	0.204905	0.346702	0.5	0.237	1
Vps45	0.205334	0.506883	0.25	0.088	1
Psmc5	0.205445	-0.962752	0.25	0.477	1
Diablo	0.205728	0.858831	0.5	0.299	1
Dmac1	0.20573	-0.488274	0	0.297	1
Smox	0.20573	-0.547097	0	0.297	1
Pxmp4	0.20573	-0.459386	0	0.297	1
Lsm10	0.20573	-0.510499	0	0.297	1
Ugt3a2	0.20573	-0.833832	0	0.297	1
Ccdc50	0.20573	-0.526102	0	0.297	1
Gps1	0.206996	-0.793177	0.25	0.48	1
Pam	0.207597	-1.12956	0.5	0.61	1
Keap1	0.208143	0.284418	0.5	0.26	1
Idi1	0.208261	0.517704	0.75	0.531	1
Lamb1	0.208492	-0.993319	0.25	0.511	1
Dpp7	0.208608	-0.545558	0	0.294	1
Tsc22d2	0.208608	-0.6023	0	0.294	1
Hexa	0.208608	-0.537647	0	0.294	1
Minpp1	0.208755	0.280112	0.5	0.243	1
Cabin1	0.208869	0.828649	0.25	0.088	1
Armcx6	0.208917	0.569898	0.75	0.458	1
Hmgcs1	0.209112	0.719127	0.75	0.613	1
Ndufc1	0.209509	0.713788	0.75	0.667	1
Terf2	0.209723	0.924573	0.5	0.274	1
Hnrnpa2b1	0.210241	0.574125	1	0.856	1
Por	0.21032	0.302767	0.5	0.232	1
Rpl36al	0.210395	-0.789299	0.5	0.788	1
Ciao2a	0.210459	0.811185	0.75	0.418	1
Col4a3bp	0.211093	0.295532	0.5	0.243	1
Alkbh5	0.211514	0.387879	0.75	0.534	1
Chchd1	0.211517	-0.396571	0	0.291	1
Dmd	0.211517	-0.530466	0	0.291	1
Zfp106	0.211517	-0.564178	0	0.291	1
Rasl11b	0.211517	-0.820196	0	0.291	1
Adpgk	0.211517	-0.568037	0	0.291	1
Rbfox2	0.211517	-0.528907	0	0.291	1
Slc35a4	0.211517	-0.516661	0	0.291	1
Maoa	0.211526	0.301982	0.5	0.24	1
Mrpl9	0.211729	0.255572	0.75	0.395	1
Asah1	0.211808	0.359096	0.75	0.715	1
Kpna6	0.21194	0.292589	0.5	0.237	1
Zc3h7a	0.21194	0.349861	0.5	0.237	1
Ythdc1	0.212461	0.485031	0.75	0.367	1
Mgst1	0.21257	0.458732	1	0.921	1
H6pd	0.212904	-0.975787	0.5	0.667	1
Commd3	0.212931	0.502978	0.75	0.525	1
Fam210b	0.213234	0.37419	0.5	0.268	1
Lrch4	0.213457	1.18365	0.25	0.09	1
Snx5	0.213678	0.66565	0.75	0.449	1
Mxi1	0.213748	0.378455	0.5	0.285	1
Nptn	0.213913	0.569266	0.75	0.494	1
Rps28	0.214171	-0.645071	0.75	0.893	1
Sqor	0.214457	-0.44175	0	0.288	1
Gm3448	0.214457	-0.527239	0	0.288	1
Bmi1	0.214457	-0.610231	0	0.288	1
Gstm6	0.214457	-0.749127	0	0.288	1
Triap1	0.214457	-0.461868	0	0.288	1
Arhgap23	0.214457	-0.552625	0	0.288	1
Lgals8	0.214457	-0.495496	0	0.288	1
Ext1	0.214457	-0.611011	0	0.288	1
Uqcrc2	0.214856	0.420575	1	0.621	1
Znrf1	0.2156	0.91537	0.5	0.257	1
Hsd17b3	0.215697	-1.85339	0.25	0.472	1
Psmd14	0.215857	-0.78788	0.25	0.486	1
AU022252	0.21607	0.471894	0.25	0.088	1
Nudt1	0.21607	0.455036	0.25	0.088	1
Armt1	0.21607	0.435366	0.25	0.088	1
Npr1	0.216206	-1.17904	0.5	0.686	1
Smim10l1	0.21624	-0.951147	0.25	0.497	1
Rwdd1	0.216687	0.679548	0.75	0.458	1
Wbp4	0.216896	0.940808	0.5	0.314	1
Bola3	0.217422	0.313385	0.75	0.483	1
Tlk1	0.21743	0.373698	0.5	0.28	1
Spint2	0.21743	-0.692789	0	0.285	1
Man2c1	0.21743	-0.542196	0	0.285	1
Lynx1	0.21743	-0.894021	0	0.285	1
Parn	0.21743	-0.596312	0	0.285	1
Txnl4a	0.21743	-0.495337	0	0.285	1
Carnmt1	0.21743	-0.45556	0	0.285	1
Hnrnpdl	0.217433	0.312908	1	0.672	1
Hnrnph1	0.21799	-0.937898	0.5	0.621	1
Fnip1	0.218514	0.936023	0.5	0.254	1
Nrip1	0.21882	0.401978	0.5	0.274	1
Snx17	0.218873	0.675955	0.75	0.5	1
Fam120a	0.219224	0.569506	0.75	0.573	1
Rpl37	0.219837	0.748911	1	0.935	1
Vrk3	0.220127	0.286187	0.5	0.246	1
Camkk2	0.220128	0.261822	0.5	0.246	1
Sgpl1	0.220421	0.616715	0.5	0.316	1
2310009B15Rik	0.220435	-0.470828	0	0.282	1
Spry1	0.220435	-0.781451	0	0.282	1
Nmb	0.220435	-0.794914	0	0.282	1
Col6a2	0.220435	-0.846367	0	0.282	1
Ogdhl	0.220435	-0.830911	0	0.282	1
Slc25a35	0.220495	0.829845	0.5	0.294	1
Calm2	0.220662	-0.943062	0.5	0.698	1
Rab34	0.221614	-0.855913	0.25	0.472	1
Gnaq	0.22203	0.306133	0.5	0.28	1
Rbis	0.22229	-0.75241	0.25	0.554	1
Polr2h	0.223473	-0.507844	0	0.28	1
Tmem43	0.223473	-0.52481	0	0.28	1
Gtf3c1	0.223473	-0.610195	0	0.28	1
Frg1	0.223473	-0.471883	0	0.28	1
Gnpat	0.223473	-0.382879	0	0.28	1
Setd2	0.223473	-0.538148	0	0.28	1
Med30	0.223473	-0.495732	0	0.28	1
Pacs1	0.223473	-0.572675	0	0.28	1
Ms4a4d	0.223473	-0.692081	0	0.28	1
Mrpl50	0.223576	0.63806	0.5	0.291	1
Ddx19a	0.224372	0.510419	0.5	0.288	1
Idh1	0.224387	0.571785	0.75	0.836	1
Copg1	0.225115	-0.797309	0.25	0.588	1
Hnrnpc	0.22569	-0.850156	0.5	0.757	1
Gaa	0.226509	-0.913619	0.25	0.48	1
Fam53c	0.226544	-0.56709	0	0.277	1
Smim26	0.226544	-0.454801	0	0.277	1
2310010J17Rik	0.226544	-0.436494	0	0.277	1
Ndufs8	0.226544	-0.472736	0	0.277	1
Mocs1	0.226554	0.656006	0.75	0.387	1
Prdx3	0.22766	0.613868	1	0.715	1
Psma3	0.22778	-0.789852	0.5	0.644	1
Egln1	0.228206	0.256083	0.5	0.291	1
Naa38	0.228382	0.959611	0.75	0.585	1
Smim11	0.228748	-0.710113	0.25	0.506	1
Evi5	0.229029	0.398578	0.5	0.288	1
Tvp23b	0.229648	-0.485912	0	0.274	1
Tapt1	0.229648	-0.499599	0	0.274	1
Abcc5	0.229648	-0.506829	0	0.274	1
Znrf2	0.229828	0.270497	0.5	0.277	1
Capns1	0.230218	-0.906069	0.5	0.65	1
Prpsap1	0.231018	0.625391	0.75	0.438	1
Tor1b	0.23105	0.272609	0.5	0.263	1
Pnpla7	0.231208	0.258712	0.5	0.251	1
Mef2c	0.231331	0.337617	0.5	0.271	1
Zbtb46	0.231811	0.473786	0.25	0.09	1
Vim	0.231851	0.316304	1	0.831	1
Shisa5	0.232204	0.375005	0.75	0.477	1
Sec31a	0.232543	-1.00811	0.5	0.678	1
Hspb1	0.232633	0.969864	0.5	0.299	1
Eppin	0.232786	-0.807747	0	0.271	1
Acox3	0.232786	-0.444151	0	0.271	1
Mrpl16	0.232786	-0.512081	0	0.271	1
Hint2	0.232786	-0.516756	0	0.271	1
Ktn1	0.232786	-0.478234	0	0.271	1
Rps5	0.232815	-0.511069	1	0.915	1
Etfdh	0.232846	-0.900909	0.25	0.463	1
Pes1	0.232991	0.327579	0.5	0.274	1
Map1lc3b	0.233323	0.445969	1	0.811	1
Tbrg1	0.234154	-0.851497	0.25	0.497	1
Slc25a11	0.234154	0.286655	0.75	0.492	1
S100a10	0.234694	0.598836	0.75	0.678	1
Spop	0.235277	-0.865015	0.5	0.641	1
Psme2	0.235288	0.48411	0.75	0.455	1
Akip1	0.235425	0.926531	0.5	0.282	1
Phka2	0.235612	0.439129	0.25	0.09	1
Man2a1	0.235693	-1.02548	0.5	0.695	1
Ddx3x	0.235834	-0.781513	0.75	0.842	1
Ahsa1	0.235958	-0.519837	0	0.268	1
Sbno1	0.235958	-0.537356	0	0.268	1
Dbp	0.235958	-0.67271	0	0.268	1
Bhmt	0.235958	-0.927743	0	0.268	1
Cd320	0.235958	-0.465498	0	0.268	1
Elp2	0.235958	-0.4455	0	0.268	1
Mpdu1	0.236229	0.459103	0.25	0.093	1
Gm7072	0.236229	0.478538	0.25	0.093	1
Csnk1a1	0.236318	-0.836426	0.5	0.613	1
Rab11a	0.236528	0.378483	0.75	0.664	1
Olfr1033	0.23663	-1.70593	0.5	0.616	1
Romo1	0.237385	-0.701749	0.25	0.46	1
Cr1l	0.237474	0.674163	0.75	0.508	1
Erg28	0.23796	0.390202	0.75	0.466	1
Tm9sf1	0.23796	-0.761582	0.25	0.472	1
Ppm1b	0.238246	0.468802	0.75	0.429	1
Shc1	0.23844	0.2574	0.5	0.263	1
Erh	0.238538	0.421985	0.75	0.427	1
Glul	0.238712	-0.658169	1	0.989	1
Farsa	0.239165	-0.454722	0	0.266	1
Sptlc1	0.239165	-0.443836	0	0.266	1
Cyp27a1	0.239165	-0.452383	0	0.266	1
Arhgdia	0.239165	0.36178	0.5	0.26	1
Prmt5	0.239165	-0.454395	0	0.266	1
Arx	0.239422	1.43577	0.5	0.268	1
Pawr	0.239457	0.434593	0.25	0.09	1
Flna	0.239774	0.338986	0.75	0.435	1
Phyh	0.239987	0.420357	1	0.605	1
Snrpb	0.240671	-0.711025	0.5	0.749	1
Gm2a	0.240924	-0.876332	0.5	0.754	1
Ppib	0.241486	-0.848868	0.5	0.644	1
Cmas	0.241801	1.52698	0.5	0.339	1
Denr	0.241991	0.424107	0.75	0.452	1
4930453N24Rik	0.242406	-0.437103	0	0.263	1
Mpzl1	0.242406	-0.524839	0	0.263	1
Ube2l6	0.242406	-0.467517	0	0.263	1
Gid8	0.242406	-0.425405	0	0.263	1
Oaf	0.242406	-0.673571	0	0.263	1
Mrpl3	0.242406	-0.43008	0	0.263	1
Tmem19	0.242406	-0.453026	0	0.263	1
Wiz	0.242406	-0.573019	0	0.263	1
Grk5	0.242406	-0.524924	0	0.263	1
Gria3	0.242406	-0.494519	0	0.263	1
Tspyl2	0.242406	-0.49665	0	0.263	1
Fth1	0.242606	0.383507	1	0.986	1
Sorbs2	0.242727	0.406891	0.5	0.282	1
Inpp5k	0.243873	0.40537	0.25	0.093	1
Ddx17	0.244071	0.278265	0.75	0.494	1
Anxa5	0.244219	0.29874	1	0.734	1
Atxn7l3	0.244265	0.496503	0.25	0.096	1
Mt1	0.244403	0.69261	1	0.91	1
Dnajc19	0.245245	0.8928	0.5	0.336	1
St13	0.245313	-0.545652	0.25	0.709	1
Psmd5	0.245683	-0.40779	0	0.26	1
Bud23	0.245683	-0.438764	0	0.26	1
B3gnt2	0.245683	-0.565115	0	0.26	1
Hsd17b1	0.245683	-0.968085	0	0.26	1
Nsf	0.245683	-0.408636	0	0.26	1
Sde2	0.245844	0.670979	0.75	0.393	1
Numa1	0.246365	0.765219	0.5	0.333	1
Trappc12	0.246397	0.360482	0.5	0.251	1
Sumo1	0.247256	0.595702	0.75	0.661	1
Ambra1	0.248265	0.291758	0.5	0.254	1
Acaa1a	0.248342	0.821177	0.5	0.288	1
Rnf130	0.248807	-0.949853	0.5	0.658	1
Rfc1	0.248995	-0.444629	0	0.257	1
Megf8	0.248995	-0.415273	0	0.257	1
Polr2e	0.248995	-0.412248	0	0.257	1
Esyt1	0.248995	-0.525162	0	0.257	1
Supt6	0.248995	-0.540107	0	0.257	1
L3mbtl4	0.248995	-0.569999	0	0.257	1
Lclat1	0.248995	-0.390715	0	0.257	1
Hdhd2	0.248995	-0.503521	0	0.257	1
Rab10	0.249397	0.324605	0.75	0.675	1
Rsu1	0.250301	0.482622	0.75	0.438	1
Fam92a	0.251123	0.340839	0.5	0.263	1
Cks1b	0.251612	0.848431	0.5	0.251	1
Sp3	0.251903	0.335471	0.5	0.299	1
Clasrp	0.251987	0.447061	0.25	0.096	1
Prkca	0.251987	0.40538	0.25	0.096	1
Il13ra1	0.251987	0.437077	0.25	0.096	1
Tmem243	0.252343	-0.432901	0	0.254	1
Lyar	0.252343	-0.35033	0	0.254	1
Ssbp2	0.252343	-0.438191	0	0.254	1
Cpsf1	0.252343	-0.428834	0	0.254	1
Brwd1	0.252343	-0.474916	0	0.254	1
Mrpl49	0.252343	-0.423367	0	0.254	1
Mpc1	0.252664	0.615245	0.75	0.517	1
Luc7l3	0.253631	0.872555	0.5	0.28	1
Abhd4	0.253744	0.282242	1	0.847	1
Tle5	0.254055	-0.690397	0.75	0.754	1
Mif	0.254522	0.356678	0.75	0.619	1
Pde6d	0.255728	-0.394049	0	0.251	1
Arhgap24	0.255728	-0.387395	0	0.251	1
Erlin2	0.255728	-0.428904	0	0.251	1
Slc37a2	0.255728	-0.596172	0	0.251	1
Boc	0.255728	-0.488291	0	0.251	1
Fam210a	0.255728	-0.446846	0	0.251	1
Mrpl21	0.255728	-0.489882	0	0.251	1
Capzb	0.255959	-0.859211	0.5	0.573	1
Myh10	0.256041	0.480103	0.25	0.099	1
Ctsb	0.256388	0.477517	1	0.904	1
Kdelr1	0.256477	0.778335	1	0.737	1
Vegfa	0.257128	0.894388	0.5	0.347	1
Rgs2	0.257614	-1.73675	0.75	0.689	1
Wdr1	0.257669	0.319728	0.75	0.449	1
Cbr1	0.258068	-0.731273	0.25	0.452	1
Clic1	0.258226	0.633165	0.75	0.46	1
Kmt2a	0.258785	0.575207	0.5	0.254	1
Tcf21	0.259566	-1.585	0.25	0.472	1
Reep3	0.259566	0.48214	0.75	0.607	1
Spcs1	0.259572	-0.688892	0.5	0.723	1
Atp1b1	0.259678	0.314142	0.25	0.093	1
Dars2	0.259878	0.459985	0.25	0.096	1
Pacsin3	0.259878	0.400149	0.25	0.096	1
Mphosph10	0.259878	0.422486	0.25	0.096	1
Dleu2	0.259958	0.467132	0.25	0.099	1
Rae1	0.260874	0.374609	0.5	0.302	1
Bod1	0.261104	0.43374	0.75	0.441	1
Higd2a	0.262035	0.405836	0.75	0.653	1
Pon2	0.262253	0.25193	0.75	0.463	1
Map1lc3a	0.262442	-0.708832	0.75	0.785	1
Sec16a	0.262468	0.290339	0.5	0.26	1
R3hdm4	0.262756	-0.935107	0.5	0.61	1
Slc11a2	0.262971	0.258537	0.5	0.282	1
H2-Q7	0.263459	0.274693	0.25	0.09	1
Ppox	0.263838	1.09681	0.25	0.102	1
2024-03-06	0.263883	-0.792605	0.25	0.486	1
Bag3	0.264136	-0.957361	0.75	0.749	1
Kdelr2	0.264212	-0.968951	0.5	0.556	1
Rabgap1	0.264226	0.330106	0.5	0.319	1
Prcc	0.264986	0.305536	0.5	0.251	1
Mapkapk2	0.265619	0.544739	0.75	0.483	1
Rasgef1b	0.265967	0.254574	0.5	0.302	1
Ivd	0.266395	-0.765991	0.25	0.559	1
Actr3	0.266787	0.294072	0.75	0.596	1
Cox14	0.266867	0.34287	1	0.669	1
Akt1	0.267515	-0.76475	0.5	0.684	1
Ccnt1	0.26771	0.307786	0.5	0.291	1
Stag1	0.267718	0.267528	0.5	0.251	1
Nf1	0.267789	0.811558	0.25	0.102	1
R3hdm2	0.267934	-0.692875	0.25	0.523	1
Chd9	0.268086	-1.05959	0.75	0.743	1
Ssr3	0.268146	0.285234	1	0.845	1
Slc7a8	0.269497	-0.949003	0.75	0.777	1
Birc6	0.270262	0.592802	0.5	0.311	1
Asnsd1	0.270573	0.306967	0.5	0.26	1
Cox6c	0.270998	0.873388	1	0.918	1
Ptp4a2	0.271121	0.40428	1	0.791	1
Tob1	0.271539	0.486353	1	0.746	1
Gas8	0.27178	0.460983	0.25	0.102	1
Cox20	0.271804	0.535412	0.75	0.52	1
Nr4a3	0.27196	0.489842	0.25	0.099	1
Pcnp	0.273163	0.889999	0.75	0.466	1
Acadvl	0.27382	-0.629691	0.25	0.438	1
Abhd12	0.273872	0.926654	0.75	0.559	1
Hes1	0.274767	-1.06011	0.25	0.542	1
Txndc17	0.274791	1.16625	0.75	0.506	1
Ttll4	0.27548	0.468913	0.25	0.105	1
Tomm40l	0.27548	1.12211	0.25	0.105	1
Cnep1r1	0.275611	0.345869	0.5	0.291	1
Herc4	0.275611	0.326625	0.5	0.291	1
Hhip	0.276044	0.532549	0.25	0.099	1
Khnyn	0.276044	0.348916	0.25	0.099	1
Rpl15	0.276442	0.554623	1	0.76	1
Fam114a1	0.276637	0.805497	0.5	0.274	1
Hist1h1c	0.276742	-1.12028	0.5	0.664	1
Npc2	0.277083	-0.733384	0.75	0.78	1
Pttg1ip	0.277334	-0.796065	0.5	0.605	1
Dcaf8	0.277337	-0.718965	0.25	0.531	1
Ap4s1	0.277658	0.314777	0.5	0.271	1
Srsf6	0.278765	0.366316	0.75	0.624	1
Gatad2b	0.279224	-0.70437	0.25	0.449	1
Use1	0.279224	-0.671682	0.25	0.449	1
Eif3h	0.279324	-0.705323	0.5	0.698	1
Syap1	0.279399	0.252078	0.5	0.288	1
G6pc3	0.279501	0.485078	0.25	0.105	1
Il6st	0.279615	0.518312	0.75	0.525	1
Snx3	0.279629	-0.680522	0.5	0.74	1
Klhdc8b	0.280095	-0.903841	0.25	0.444	1
Ezr	0.280095	0.516763	0.75	0.438	1
Eny2	0.280224	0.409294	0.75	0.542	1
Dtnb	0.280348	0.262358	0.25	0.096	1
Cltc	0.281337	0.452982	0.75	0.709	1
Ppia	0.28151	-0.281621	1	0.887	1
Fto	0.282483	-0.682866	0.25	0.444	1
Tceal8	0.282788	0.414295	0.75	0.61	1
Crbn	0.283036	1.1498	0.25	0.107	1
Arpc3	0.283221	0.859548	0.75	0.647	1
Pxk	0.283338	-0.826399	0.25	0.438	1
Hic2	0.283997	0.428768	0.25	0.102	1
Slc3a2	0.283999	-0.643634	0.75	0.955	1
Akr1a1	0.285019	0.338699	1	0.828	1
Uqcrh	0.285431	0.306011	1	0.85	1
Mthfd2	0.285753	-0.773068	0.25	0.438	1
Cct5	0.285773	0.350432	0.75	0.638	1
Eif2a	0.285988	0.343128	0.5	0.339	1
Spsb1	0.286571	0.350639	0.5	0.277	1
Kif5b	0.286807	-1.04036	0.5	0.573	1
Tmed3	0.287014	-0.834389	0.75	0.782	1
Tnks2	0.287374	-0.669387	0.25	0.458	1
Isg20l2	0.287662	0.431912	0.25	0.105	1
Ufd1	0.28861	-0.632908	0.25	0.435	1
Hipk1	0.289642	0.566749	0.75	0.404	1
Fkbp9	0.290012	-0.850223	0.5	0.638	1
Nfe2l2	0.291097	0.578642	0.75	0.483	1
Noa1	0.291171	0.848957	0.25	0.107	1
Ndufv3	0.291488	-0.69352	0.25	0.432	1
Acbd5	0.292181	0.296432	0.5	0.254	1
Zc2hc1a	0.292345	0.400059	0.25	0.102	1
Tram1	0.292966	-0.862085	0.5	0.585	1
Elovl5	0.294209	0.286979	1	0.845	1
Wdr13	0.294661	0.692813	0.5	0.291	1
Ppp6r3	0.295198	0.465284	0.5	0.302	1
Dgkd	0.295297	0.452313	0.25	0.107	1
Zfp950	0.295297	0.40465	0.25	0.107	1
Rasa2	0.295981	0.359767	0.25	0.105	1
Mrpl23	0.296338	-0.705373	0.25	0.475	1
Nbl1	0.29658	0.301952	0.25	0.102	1
Zmynd11	0.296597	0.569302	0.75	0.523	1
Atf3	0.296854	-1.31498	0.75	0.749	1
Tmem65	0.296874	-0.700564	0.25	0.429	1
Prrc2c	0.297099	-0.743167	0.25	0.458	1
Me1	0.297276	0.457894	1	0.938	1
Pex14	0.297453	0.951681	0.5	0.291	1
Uchl3	0.298688	0.250158	0.5	0.288	1
Ndufa12	0.298862	-0.608177	0.75	0.743	1
Dad1	0.299062	-0.653355	0.75	0.811	1
Cebpd	0.299253	-1.17572	1	0.887	1
Mgp	0.299582	-2.52262	0.25	0.444	1
Fam129b	0.300201	0.415894	0.25	0.105	1
Usp14	0.300238	0.796978	0.75	0.418	1
Sri	0.300978	0.624367	0.75	0.458	1
Med13	0.302442	0.277286	0.5	0.266	1
Csnk2a1	0.302769	-0.741822	0.25	0.424	1
Rab2a	0.302856	-0.734567	0.5	0.653	1
Emp3	0.303136	-0.676116	0.25	0.576	1
Pon3	0.303457	-0.66324	0.25	0.463	1
Pdcl3	0.304358	0.283478	0.5	0.288	1
Tspan6	0.304716	0.896365	0.5	0.387	1
Sik3	0.305041	0.696331	0.5	0.322	1
Rab6a	0.305224	-0.82339	0.5	0.681	1
Plin3	0.305565	-0.809585	0.25	0.438	1
Sh3glb1	0.305571	0.358607	0.75	0.641	1
Fh1	0.305594	0.648988	0.75	0.472	1
Rtcb	0.305616	0.381366	0.75	0.494	1
Fyttd1	0.306456	0.847656	0.5	0.319	1
Dact1	0.30698	0.458044	0.25	0.11	1
Prkci	0.307685	0.344476	0.5	0.328	1
Nrd1	0.308313	-0.70602	0.25	0.421	1
Pabpc1	0.308372	0.409496	0.75	0.816	1
Rpl9	0.308579	0.336009	1	0.912	1
Mmadhc	0.308671	0.60237	0.75	0.469	1
Hspa2	0.308891	0.560497	0.5	0.271	1
Ciz1	0.309374	0.29338	0.5	0.277	1
Nop10	0.309765	-0.72062	0.5	0.627	1
Drap1	0.310156	-0.687276	0.5	0.655	1
Gpt2	0.310384	-1.09174	0.5	0.723	1
Psmb3	0.310627	-0.731381	0.25	0.489	1
Mocs2	0.310893	-0.645783	0.25	0.421	1
Cdc16	0.311045	0.901167	0.5	0.28	1
Gnas	0.31105	0.31354	1	0.989	1
Hnrnpu	0.311152	-0.781988	0.5	0.737	1
Atxn10	0.311818	-0.654235	0.25	0.525	1
Tmed9	0.31305	-0.731461	0.5	0.729	1
Anapc2	0.31323	0.267218	0.5	0.294	1
Uck2	0.313562	0.457226	0.5	0.274	1
Bag1	0.313752	-0.7901	0.5	0.548	1
Riok3	0.313933	-0.649556	0.25	0.418	1
Marc2	0.314593	-0.724495	0.75	0.712	1
Rsrp1	0.31545	-0.826743	0.75	0.78	1
Cops5	0.316549	-0.697224	0.25	0.418	1
Smndc1	0.316928	0.851105	0.5	0.28	1
Hspa4	0.317615	0.434597	0.75	0.571	1
Tut4	0.317797	0.501618	0.5	0.271	1
Tmem205	0.318307	0.803783	0.5	0.339	1
Tspan3	0.318391	-0.731373	0.5	0.641	1
Kdm4b	0.318605	0.451077	0.25	0.113	1
Armcx2	0.319009	-0.353748	0.25	0.664	1
Prdm2	0.319156	0.336556	0.5	0.347	1
Sar1b	0.319199	-0.602597	0.25	0.46	1
Acadsb	0.319221	0.933107	0.75	0.556	1
Ctso	0.319631	-0.737506	0.25	0.415	1
Rps23	0.319877	0.47993	1	0.867	1
Bag6	0.321357	-0.658923	0.25	0.421	1
Dgkq	0.321607	0.46357	0.25	0.116	1
Slc30a2	0.321796	0.753886	0.5	0.288	1
Ddt	0.322686	0.400546	0.75	0.61	1
Socs4	0.322888	0.443528	0.25	0.113	1
Hspa8	0.323156	-0.643615	0.75	0.85	1
Ftl1	0.324051	-0.608588	0.75	0.788	1
Washc5	0.324219	0.259618	0.5	0.277	1
Arl6ip1	0.324617	-0.893178	0.5	0.571	1
Mrap	0.325158	-0.804823	0.25	0.469	1
Sparc	0.325179	-0.615998	1	0.983	1
Mxra8	0.32542	-0.91437	0.5	0.576	1
Hspd1	0.325633	0.272716	0.75	0.766	1
Rraga	0.3257	0.452517	0.75	0.542	1
Stk3	0.326458	0.257161	0.5	0.297	1
Gdi1	0.327504	0.513897	0.75	0.554	1
P4hb	0.327542	-0.772796	0.5	0.732	1
Pin1	0.327821	-0.644102	0.25	0.444	1
Snx9	0.327843	-0.537625	0.25	0.429	1
Guk1	0.32817	-0.658911	0.25	0.455	1
Ppm1g	0.32817	-0.628973	0.25	0.455	1
Brk1	0.329647	0.302171	0.75	0.641	1
Slc37a4	0.331565	0.432027	0.25	0.113	1
Sumo2	0.331577	0.251051	1	0.675	1
Xpr1	0.333345	0.257771	0.5	0.277	1
Degs1	0.333636	0.560165	0.75	0.46	1
Mvb12a	0.334506	0.435866	0.25	0.116	1
Tomm22	0.334974	-0.638218	0.25	0.483	1
Atp5h	0.335122	-0.710448	0.75	0.76	1
Tmem109	0.335566	0.362021	1	0.59	1
Rdx	0.336739	0.994585	0.75	0.573	1
Snx1	0.336793	0.427869	0.75	0.511	1
Asxl2	0.337318	0.81833	0.25	0.119	1
Calm3	0.337605	-0.768399	0.5	0.613	1
Icam1	0.338541	0.264772	0.75	0.607	1
Gsn	0.338861	-0.917582	0.25	0.489	1
Tatdn1	0.338879	0.443063	0.25	0.116	1
Tm7sf2	0.3391	0.253897	0.75	0.531	1
Usp11	0.339874	0.506527	0.5	0.288	1
Tmem161a	0.339957	-0.666661	0.25	0.407	1
Mlxip	0.340007	1.20144	0.25	0.121	1
Dcps	0.340007	1.14039	0.25	0.121	1
Lman1	0.340462	0.384116	0.75	0.517	1
Zfp36l1	0.340615	-0.754366	0.75	0.89	1
Tmem218	0.341669	0.472896	0.25	0.119	1
Acly	0.341848	0.386225	0.75	0.774	1
Nexmif	0.341851	0.295003	0.25	0.11	1
Rpl39	0.342112	0.648524	1	0.932	1
Irs2	0.342784	-0.792743	0.25	0.514	1
Kansl2	0.343647	-0.627449	0.25	0.469	1
Ube2d3	0.343832	0.328697	1	0.709	1
Nsd3	0.343895	0.58947	0.5	0.319	1
Sub1	0.344028	-0.63185	0.5	0.681	1
B630019K06Rik	0.344337	0.835351	0.25	0.121	1
Abat	0.344514	-0.797295	0.5	0.551	1
Mrps6	0.344899	0.292923	0.5	0.328	1
0610012G03Rik	0.345055	0.863669	0.5	0.37	1
Atf6	0.34519	-0.678259	0.25	0.424	1
Rpn1	0.34556	-0.639149	0.5	0.816	1
Tpd52l1	0.346029	0.799937	0.5	0.299	1
Tpm4	0.346783	-0.82099	0.5	0.627	1
Gas2l1	0.346988	0.491653	0.75	0.472	1
Sema4a	0.347734	0.352089	0.25	0.116	1
Tmem50a	0.347778	0.994333	1	0.692	1
Btd	0.34899	-0.722781	0.25	0.458	1
Tead1	0.349152	0.845366	0.5	0.288	1
Ryk	0.349384	-0.575049	0.25	0.528	1
Serpine2	0.349795	-0.300797	0.5	0.263	1
Sod2	0.349808	0.430454	0.75	0.754	1
Rpf2	0.350478	0.460181	0.25	0.119	1
Hp1bp3	0.350927	-0.723118	0.5	0.596	1
Rpl8	0.350927	-0.865111	0.5	0.596	1
Ppp1r2	0.350927	0.397156	0.75	0.593	1
Canx	0.351016	-0.669559	0.5	0.836	1
Bud31	0.351216	0.484123	0.75	0.525	1
Ephx2	0.351476	-0.367609	0.5	0.223	1
Gpatch2	0.352216	0.381247	0.25	0.116	1
Oplah	0.352216	0.353311	0.25	0.116	1
Serpinf1	0.352222	0.593725	0.5	0.282	1
Pten	0.352349	0.295402	0.75	0.655	1
Atp5g1	0.35237	-0.658056	0.5	0.732	1
Naxe	0.352373	-0.789488	0.5	0.551	1
Hao2	0.35308	-0.960577	0.25	0.506	1
Ap4e1	0.353108	-1.71386	0.25	0.395	1
Tex261	0.353136	0.3417	0.75	0.458	1
Polr2g	0.3534	0.629742	0.75	0.432	1
Timm8b	0.353804	0.620546	0.5	0.412	1
Cmpk1	0.35411	-0.674449	0.25	0.421	1
Mtss2	0.354478	-0.852423	0.25	0.458	1
Acvr1	0.354481	0.412196	0.5	0.364	1
Psap	0.354624	0.383824	1	0.941	1
Strn4	0.354873	0.834333	0.5	0.407	1
Lrrc8b	0.354936	0.432067	0.25	0.119	1
Tmem134	0.354952	-0.685433	0.5	0.568	1
Surf4	0.355213	-0.636052	0.5	0.737	1
Mlxipl	0.355605	1.08535	0.25	0.124	1
Vegfb	0.355676	-0.600178	0.25	0.486	1
Zfp787	0.356827	0.398678	0.5	0.379	1
Prxl2c	0.357143	0.452543	0.75	0.475	1
Yme1l1	0.357242	-0.721669	0.25	0.458	1
Tfdp2	0.357414	0.255175	0.5	0.364	1
Rpl26	0.357528	0.587261	1	0.788	1
Snrpa	0.357853	-0.686282	0.25	0.401	1
Tax1bp1	0.357996	-0.690796	0.5	0.664	1
Lonp2	0.358416	0.885354	0.5	0.299	1
Adh5	0.35892	-0.610368	0.5	0.675	1
Srp9	0.359575	-0.703184	0.5	0.582	1
Aldh1l1	0.361692	-0.790522	0.5	0.647	1
Actb	0.362294	0.585166	1	0.969	1
Dhrs7	0.362576	-0.811516	0.5	0.548	1
Wdr82	0.363033	0.45157	0.5	0.302	1
Arpc1b	0.363149	0.434856	0.75	0.483	1
1500009L16Rik	0.363161	0.369547	0.5	0.342	1
Tprgl	0.363881	-0.677545	0.5	0.54	1
Nbea	0.363959	0.343692	0.25	0.119	1
Dld	0.364743	0.578929	0.75	0.497	1
Morf4l1	0.365448	-0.616	0.25	0.407	1
Mrps18b	0.366552	0.258737	0.5	0.322	1
Tusc3	0.366835	-0.572237	0.25	0.441	1
Sf3b5	0.367677	-0.599942	0.25	0.449	1
Ppic	0.367708	0.627788	0.75	0.59	1
Ssrp1	0.368385	-0.646518	0.25	0.469	1
Maged2	0.37077	0.540251	0.75	0.605	1
Cops7a	0.370993	-0.881971	0.5	0.568	1
Leng8	0.370995	0.257267	0.75	0.429	1
Hnmt	0.37126	0.420625	0.25	0.127	1
Nqo2	0.371546	0.355312	0.5	0.387	1
Ldhb	0.371764	-0.616116	0.75	0.847	1
Sdhb	0.371841	-0.537781	0.25	0.525	1
Rpl22	0.372143	-0.456925	0.75	0.805	1
Snu13	0.372154	0.308152	0.75	0.692	1
Ucp2	0.372665	0.589384	0.75	0.621	1
Gkap1	0.372912	-0.722748	0.25	0.427	1
Rpl12	0.373115	-0.40795	0.75	0.85	1
Rnaset2a	0.373124	0.329112	1	0.791	1
Slc35e2	0.373452	0.448468	0.25	0.124	1
Mrpl33	0.373711	-0.743445	0.5	0.588	1
Tmx2	0.375028	-0.566696	0.25	0.387	1
Dlg1	0.375028	-0.529569	0.25	0.387	1
Hspa5	0.375221	-0.370986	1	0.955	1
Zfp260	0.375747	0.424334	0.25	0.127	1
Xpo5	0.375747	1.07254	0.25	0.127	1
Fundc1	0.376411	0.921663	0.5	0.316	1
Abracl	0.376432	-0.596178	0.25	0.395	1
Coq10b	0.376969	-0.760991	0.25	0.393	1
Tmem33	0.376969	-0.519092	0.25	0.393	1
Tmed5	0.377461	0.757462	0.5	0.37	1
Zfp644	0.377938	0.814547	0.25	0.13	1
Chmp3	0.378195	-0.504894	0.25	0.475	1
Cat	0.378882	-0.725686	0.5	0.531	1
Ywhaz	0.378932	-0.633917	0.5	0.816	1
Nenf	0.37915	-0.619842	0.5	0.588	1
Rad21	0.379412	-0.677279	0.25	0.395	1
Atxn2l	0.379761	-0.736876	0.5	0.641	1
Hnrnpa0	0.379936	0.305205	0.75	0.763	1
Luc7l	0.379959	-0.612372	0.25	0.393	1
Ublcp1	0.380268	0.432196	0.25	0.127	1
Ankra2	0.380268	0.39297	0.25	0.127	1
Uqcrb	0.38037	0.815711	1	0.771	1
Osgin1	0.380531	-0.816774	0.25	0.444	1
Srp68	0.380575	0.359789	0.75	0.449	1
Aamp	0.380872	-0.751294	0.5	0.686	1
Per1	0.381548	-0.644263	0.25	0.384	1
Pdk4	0.381548	0.565559	0.5	0.381	1
Manea	0.382432	0.45775	0.25	0.13	1
Sec23b	0.382494	0.707405	0.5	0.367	1
Egr1	0.383122	-0.582724	1	0.955	1
Nt5c3	0.383681	-0.590883	0.25	0.404	1
Rad23a	0.384267	-0.471096	0.25	0.401	1
Map3k20	0.384821	0.365053	0.25	0.127	1
Rchy1	0.386368	0.512649	0.75	0.438	1
Ank	0.387194	0.340634	0.25	0.124	1
Myh9	0.387784	-0.599938	0.25	0.46	1
Acat2	0.387879	-0.9778	0.5	0.571	1
Arhgef12	0.388483	0.520106	0.75	0.429	1
Hps1	0.389408	0.434952	0.25	0.127	1
Cyp51	0.39053	-0.792133	0.5	0.763	1
Nop58	0.391403	-0.98392	0.5	0.621	1
Hcfc1r1	0.391564	0.386335	0.75	0.585	1
Prxl2a	0.392377	0.335824	0.75	0.551	1
Snrpe	0.392455	0.698559	0.75	0.542	1
Chtop	0.393401	-0.560766	0.25	0.472	1
Mrps33	0.393741	-0.461815	0.25	0.5	1
Slc35a1	0.393757	0.261458	0.5	0.381	1
Aga	0.393757	-0.560671	0.25	0.384	1
Aldh2	0.39382	-0.434685	1	0.96	1
Mcl1	0.39475	0.290934	0.75	0.709	1
Scap	0.39539	-0.712154	0.5	0.585	1
Dnajc24	0.395447	1.09029	0.25	0.136	1
Taf3	0.396111	0.411271	0.25	0.13	1
Lactb	0.396111	0.4292	0.25	0.13	1
Brip1os	0.396286	0.563123	0.5	0.311	1
Dtx4	0.396846	0.428194	0.5	0.381	1
Dynlrb1	0.397179	-0.669807	0.75	0.684	1
Prkaca	0.397662	-0.765996	0.5	0.525	1
Rps3a1	0.397831	-0.49947	0.75	0.819	1
Bcor	0.398095	0.789961	0.25	0.133	1
Leprot	0.398566	-0.790495	0.5	0.588	1
Pip5k1c	0.398681	0.270043	0.25	0.127	1
Ubc	0.399246	-0.332731	1	1	1
Rpl28	0.399282	-0.943495	0.5	0.593	1
Zbtb20	0.399513	0.394291	0.75	0.63	1
Usp16	0.399683	0.820434	0.5	0.325	1
Lsm7	0.399949	-0.519881	0.25	0.384	1
Dctpp1	0.399985	1.0878	0.25	0.136	1
Casp12	0.399985	0.834879	0.25	0.136	1
Rtl8a	0.400035	-0.489954	0.25	0.525	1
Tcp11l2	0.400439	-0.595327	0.25	0.446	1
Bcas2	0.400516	-0.53722	0.25	0.381	1
Fads2	0.401062	-1.06825	0.75	0.751	1
Dlst	0.401076	-0.615857	0.25	0.379	1
Qdpr	0.401143	-0.717968	0.5	0.565	1
Tkt	0.401861	-0.638057	0.25	0.429	1
Papola	0.401947	-0.72177	0.5	0.571	1
Nucks1	0.402415	-0.75164	0.5	0.52	1
Dcun1d1	0.402483	-0.605169	0.25	0.387	1
Sap30bp	0.403367	0.365044	0.25	0.127	1
Hspb8	0.403472	0.260014	0.75	0.675	1
Atp1b2	0.405514	0.486239	0.5	0.418	1
Ergic2	0.405895	0.2893	0.5	0.339	1
Gem	0.406448	-1.17491	0.5	0.562	1
Ndufb11	0.407862	-0.595044	0.75	0.785	1
Ost4	0.407873	-0.540593	0.5	0.647	1
Ndufb8	0.408665	-0.590258	1	0.811	1
Col4a1	0.40906	-0.886811	0.5	0.698	1
Stx1a	0.409153	0.434447	0.25	0.136	1
Nap1l4	0.409412	0.766287	0.5	0.347	1
Aifm1	0.409941	-0.554648	0.25	0.381	1
Orc5	0.410081	0.362791	0.25	0.13	1
Rps27	0.410115	0.435045	1	0.927	1
Lrrc41	0.410267	0.868734	0.5	0.319	1
Mmp14	0.410529	-0.688261	0.25	0.379	1
Smarcd2	0.410898	1.07551	0.25	0.138	1
Simc1	0.410898	1.04118	0.25	0.138	1
H13	0.411321	-0.585897	0.5	0.624	1
Tdrd3	0.411979	0.335563	0.25	0.133	1
Zbtb7a	0.412141	0.284488	0.5	0.302	1
Lrp1	0.412186	-0.602818	0.25	0.497	1
Napa	0.412319	-0.680521	0.5	0.607	1
Cd302	0.412757	0.334542	0.75	0.596	1
Csnk1d	0.413137	-0.780503	0.5	0.531	1
Cd34	0.413317	-0.562558	0.5	0.229	1
Zcrb1	0.413685	-0.583513	0.25	0.483	1
Mrpl53	0.413927	-0.490751	0.25	0.418	1
Smarca1	0.414078	0.549503	0.5	0.427	1
Kansl1	0.414954	0.53554	0.5	0.308	1
Pdpn	0.416072	-0.941487	0.5	0.531	1
Gstk1	0.416318	-0.817313	0.5	0.571	1
Srrm1	0.416469	-0.423303	0.25	0.545	1
Trir	0.416941	0.381129	0.75	0.607	1
Rps6kb1	0.417502	-0.515396	0.25	0.376	1
Pdhb	0.417544	0.510522	0.75	0.528	1
[truncated: 1,422 more rows]
